# Supplementary material for: Initiation of meiosis from human iPSCs under defined conditions through identification of regulatory factors
Source: Sci Adv. 2025 Aug 15;11(33):eadu0384. doi: 10.1126/sciadv.adu0384 (PMC12356269; doi:10.1126/sciadv.adu0384)
Supplement: Supplementary file 2 — Tables S8 and S9 [file sciadv.adu0384_tables_s8_and_s9.zip]

Archive with 2 entries (2 files):
- sciadv.adu0384_table_s8.xlsx
- sciadv.adu0384_table_s9.xlsx
