# Supplementary material for: Initiation of meiosis from human iPSCs under defined conditions through identification of regulatory factors
Source: Sci Adv. 2025 Aug 15;11(33):eadu0384. doi: 10.1126/sciadv.adu0384 (PMC12356269; doi:10.1126/sciadv.adu0384)
Supplement: Supplementary file 2 — Tables S8 and S9 [file sciadv.adu0384_tables_s8_and_s9.zip › sciadv.adu0384_table_s8.xlsx]

## Sheet: DARs_vs_in_vivo_meiotic_oogonia
region	log2FoldChange	padj	gene_name
chrX:68399714-68400214	-6.85885	3.98717e-05	OPHN1
chr12:127060126-127060626	-6.70814	5.10069e-05	ENSG00000286791
chr6:2889724-2890224	-6.59573	0.12442	SERPINB9P1
chr6:169783326-169783826	-6.55646	0.107514	LINC00574
chr18:70110370-70110870	-6.52612	0.00097995	RTTN
chr7:57643809-57644309	-6.47845	0.00230009	ENSG00000243981
chr3:2566181-2566681	-6.41248	0.00247816	ENSG00000304286
chr7:68073630-68074130	-6.41183	0.00116365	ENSG00000236531
chr4:184408050-184408550	-6.35176	0.130277	SNORD79
chr22:47069534-47070034	-6.30603	0.00231958	ENSG00000278881
chr12:133106817-133107317	-6.29611	0.00295881	ENSG00000271963
chr12:124085906-124086406	-6.27842	0.157406	ENSG00000275389
chr2:38685084-38685584	-6.21549	0.0148633	ENSG00000232518
chr2:26905338-26905838	-6.20649	0.315281	DPYSL5
chr2:48723088-48723588	-6.20649	0.315281	ENSG00000279956
chr1:25139349-25139849	-6.20649	0.315281	IFITM3P7
chr7:158521051-158521551	-6.19513	0.00272519	MIR595
chr17:81506889-81507389	-6.18112	0.00722124	ENSG00000229848
chr10:253108-253608	-6.15031	0.00413721	RNA5SP298
chr5:78981170-78981670	-6.12731	0.32146	ENSG00000308325
chrX:152963813-152964313	-6.09707	0.0122655	PNMA5
chr6:161150992-161151492	-6.08825	0.00989258	AGPAT4
chr8:99866489-99866989	-6.08502	0.00088529	ENSG00000287952
chrX:1213938-1214438	-6.0698	0.327212	CRLF2
chr1:205120498-205120998	-6.06727	0.327464	RBBP5
chr1:200337689-200338189	-6.02219	0.331429	ENSG00000230623
chr10:95541571-95542071	-6.02219	0.331429	SORBS1
chr10:127831873-127832373	-6.01527	0.0340732	BUB1P1
chr8:51611771-51612271	-6.01137	0.0112177	ENSG00000299467
chr16:57050737-57051237	-6.0058	0.183252	ENSG00000260145
chr14:51276587-51277087	-6.00373	0.33299	Y_RNA
chr5:151755021-151755521	-6.00373	0.33299	ATOX1-AS1
chr15:35526083-35526583	-6.00133	0.00989258	DPH6-DT
chr12:99852570-99853070	-5.99465	0.0102039	ENSG00000287675
chr1:55014926-55015426	-5.99271	0.0145665	BSND
chr7:57449856-57450356	-5.96323	0.000920126	ZNF716
chr19:58079833-58080333	-5.9616	0.00742302	RN7SL526P
chr17:63895190-63895690	-5.93619	0.338948	CSH1
chr1:21828856-21829356	-5.93449	0.0103717	LDLRAD2
chr14:72567395-72567895	-5.93249	0.0106262	ENSG00000286333
chrX:23656884-23657384	-5.92459	0.339991	PRDX4
chrX:133749528-133750028	-5.90878	0.341381	RPSAP63
chr17:67397741-67398241	-5.89879	0.015894	Y_RNA
chr1:117574324-117574824	-5.89671	0.0148208	VPS25P1
chr10:254272-254772	-5.88776	0.0160808	RNA5SP298
chr20:3059415-3059915	-5.86523	0.0341679	OXT
chr14:105859662-105860162	-5.85366	0.00189535	MIR4537
chr7:64045161-64045661	-5.83888	4.67581e-07	ZNF727
chr1:2858517-2859017	-5.82625	0.0107137	ENSG00000295089
chrX:111411635-111412135	-5.8258	0.0181316	DCX
chr15:25786302-25786802	-5.79148	0.351661	RNA5SP390
chr11:110076323-110076823	-5.77059	0.0166723	ENSG00000306629
chr4:150260706-150261206	-5.77059	0.0166723	RNU7-194P
chr5:109199183-109199683	-5.7655	0.0184715	ENSG00000286882
chr12:127088617-127089117	-5.74071	0.00323967	ENSG00000286791
chr4:7328133-7328633	-5.73592	0.0181417	MIR4798
chr1:23229673-23230173	-5.7352	0.0138171	HTR1D
chr6:10457948-10458448	-5.7352	0.0138171	LINC00518
chr6:35169807-35170307	-5.7352	0.0138171	TCP11
chr16:32116061-32116561	-5.71489	0.00452086	ENSG00000286473
chr3:136336068-136336568	-5.71468	0.00259311	PCCB
chr16:30824305-30824805	-5.69689	0.00781217	ENSG00000260082
chr6:3210088-3210588	-5.6863	0.361531	LINC02525
chr3:39281978-39282478	-5.68433	0.361704	CX3CR1
chr7:135713762-135714262	-5.68212	0.0166128	ENSG00000299635
chr4:150263379-150263879	-5.65969		RNU7-194P
chr1:51216058-51216558	-5.65678	0.364182	RNF11
chr13:29532155-29532655	-5.65678	0.364182	MTUS2-AS1
chr7:71543234-71543734	-5.65678	0.364182	RN7SKP75
chr9:93459359-93459859	-5.65678	0.364182	FAM120AOS
chr19:49170549-49171049	-5.65655		TRPM4
chr14:22780000-22780500	-5.65655		OXA1L-DT
chr7:157285626-157286126	-5.65194	0.364643	ENSG00000229660
chr11:78648724-78649224	-5.65194	0.364643	ENSG00000296773
chrX:150354476-150354976	-5.64392	0.365224	MAMLD1
chr19:12238459-12238959	-5.64357		RPL28P5
chr19:12239010-12239510	-5.64357		RPL28P5
chr1:203788725-203789225	-5.64104	0.0276225	ENSG00000294708
chr6:41771005-41771505	-5.6279	0.366809	ENSG00000269387
chr15:36841891-36842391	-5.6279	0.366809	ENSG00000293228
chr1:235075543-235076043	-5.62543	0.0555892	ENSG00000308755
chr16:20948793-20949293	-5.60328	0.0425718	DCUN1D3
chr13:33208048-33208548	-5.60099	0.0415941	STARD13-AS
chr17:67038827-67039327	-5.5985	0.290177	ENSG00000302308
chr22:23582846-23583346	-5.58701	0.106093	ENSG00000272733
chr7:139490080-139490580	-5.58532	0.0254717	KLRG2
chr7:158728482-158728982	-5.58532	0.0254717	RPL21P76
chr3:186867661-186868161	-5.58331	0.0237661	ADIPOQ-AS1
chr22:48060146-48060646	-5.58331	0.0237661	ENSG00000278890
chr5:168342245-168342745	-5.57761		ENSG00000296528
chr7:51241926-51242426	-5.56426	0.00617733	ENSG00000295961
chr12:1645564-1646064	-5.53957	0.00462887	MIR3649
chr2:235552425-235552925	-5.5393	0.0283554	AGAP1-IT1
chr2:152546261-152546761	-5.5393	0.0283554	ENSG00000270776
chr4:138908489-138908989	-5.53856	0.0283492	ENSG00000250577
chr7:107959279-107959779	-5.53442	0.0283492	ENSG00000273055
chr17:27418290-27418790	-5.53411	0.0115412	TBC1D3P5
chr3:45110217-45110717	-5.53332	0.0314617	CDCP1
chr6:162145706-162146206	-5.53229	0.030083	ENSG00000303181
chr10:97355583-97356083	-5.52722	0.0403991	FRAT2
chr4:39141897-39142397	-5.52101	0.377359	ENSG00000249685
chr14:101864589-101865089	-5.52101	0.377359	NPM1P20
chr8:133267028-133267528	-5.52101	0.377359	ENSG00000289316
chr15:68025897-68026397	-5.52101	0.377359	PIAS1
chr1:27130749-27131249	-5.52101	0.377359	ENSG00000298936
chr12:133105149-133105649	-5.51706		ENSG00000271963
chr17:79380619-79381119	-5.51481		ENSG00000309449
chr22:36237124-36237624	-5.51481		APOL2
chr5:1862649-1863149	-5.51151		ENSG00000279222
chr17:50429660-50430160	-5.50872	0.036672	ACSF2
chr20:29567029-29567529	-5.50614	0.00617733	Y_RNA
chr7:30707983-30708483	-5.49986		CRHR2
chr10:35236696-35237196	-5.49986		RNU6-794P
chr3:197886496-197886996	-5.4973	0.0170142	RNU6-858P
chrX:139877428-139877928	-5.49154		RNU6ATAC23P
chr17:50024815-50025315	-5.49154		ENSG00000248172
chr8:22927260-22927760	-5.48972		ENSG00000308097
chr16:68626030-68626530	-5.48972		ENSG00000252040
chr4:10160090-10160590	-5.47767	0.381731	ENSG00000251296
chr15:90697930-90698430	-5.4747	0.376401	CRTC3-AS1
chr3:12443581-12444081	-5.4707		ENSG00000296333
chr2:230413338-230413838	-5.4707		ENSG00000279964
chr11:116295251-116295751	-5.46951	0.280197	ENSG00000308929
chr20:36644125-36644625	-5.45938		ENSG00000306099
chr9:85528480-85528980	-5.45403	0.0159475	ENSG00000305919
chr8:17337840-17338340	-5.45107	0.0567384	ENSG00000307998
chr17:39229781-39230281	-5.45026	0.0219445	STAC2
chr11:9805033-9805533	-5.42788	0.124966	ENSG00000255476
chrX:46322798-46323298	-5.4267	0.0385587	LINC01186
chr15:80597154-80597654	-5.42325		MIR5572
chr20:25449693-25450193	-5.42302	0.00189535	GINS1
chr7:63998554-63999054	-5.42289	2.36978e-05	ZNF722
chr21:44714291-44714791	-5.42075	0.0370398	TSPEAR
chr1:151396143-151396643	-5.41689	0.0355499	ENSG00000307595
chr13:19682736-19683236	-5.41291	0.0371025	PSPC1-AS2
chr18:46322764-46323264	-5.41071		ARK2C
chr4:184104780-184105280	-5.41071		ENSG00000287433
chr4:148939278-148939778	-5.41071		ENSG00000249317
chr16:69465118-69465618	-5.41071		ENSG00000260108
chr10:80488541-80489041	-5.40902	0.0355176	TSPAN14
chr8:115739433-115739933	-5.40902	0.0355176	TRPS1
chr13:41057046-41057546	-5.40902	0.0355176	ELF1
chr10:118823028-118823528	-5.40367		ENSG00000309766
chr12:114401802-114402302	-5.40267		TBX5-AS1
chr7:57772148-57772648	-5.40216	0.00238175	ENSG00000250923
chr7:158447492-158447992	-5.3966		ENSG00000303549
chr10:129371581-129372081	-5.39601	0.0294286	ENSG00000306988
chr11:11445782-11446282	-5.39601	0.0294286	CSNK2A3
chr3:130548383-130548883	-5.39601	0.0294286	COL6A6
chrX:16788329-16788829	-5.39601	0.0294286	TXLNG
chr13:76965986-76966486	-5.39309	0.0286934	ENSG00000307967
chr11:120132309-120132809	-5.39309	0.0286934	ENSG00000297377
chr1:111199307-111199807	-5.39309	0.0286934	CHI3L2
chr14:93717228-93717728	-5.39083	0.0219125	ENSG00000307944
chr19:4913407-4913907	-5.38949		UHRF1
chr12:14065945-14066445	-5.38949		GRIN2B
chr16:10533445-10533945	-5.38949		ENSG00000256013
chrX:78107820-78108320	-5.38949		ENSG00000297286
chr16:46845728-46846228	-5.38949		CKBP1
chr1:24863659-24864159	-5.38949		ENSG00000293733
chr19:5932374-5932874	-5.38234		ENSG00000267571
chr5:172947872-172948372	-5.38156	0.00956261	ENSG00000254295
chr17:6685263-6685763	-5.37267	0.00969861	SLC13A5
chr6:36313441-36313941	-5.37113		ENSG00000297259
chr19:49931879-49932379	-5.37113		MIR4751
chrX:23787456-23787956	-5.37113		SAT1-DT
chr1:242847329-242847829	-5.37113		ENSG00000270818
chr6:15413557-15414057	-5.36997	0.0585192	ENSG00000309943
chr18:9869812-9870312	-5.36997	0.0585192	PIGPP4
chr17:4552330-4552830	-5.36855	0.0128456	MYBBP1A
chr19:33566642-33567142	-5.35653		ENSG00000266985
chr11:110077195-110077695	-5.35509		ENSG00000306629
chr18:49716038-49716538	-5.35509		ENSG00000267674
chr1:19430386-19430886	-5.35509		RN7SL277P
chr2:42334154-42334654	-5.35283	0.0144686	ENSG00000299127
chr19:50535852-50536352	-5.35144		ENSG00000299174
chr6:37990923-37991423	-5.35144		ITGAEP1
chr2:105426635-105427135	-5.35144		FHL2
chr14:106812903-106813403	-5.34607	0.00147528	IGHV3-74
chr7:22879528-22880028	-5.33949	0.0171057	ENSG00000297541
chr21:46609843-46610343	-5.33609		S100B
chr3:17136162-17136662	-5.33099		ENSG00000285731
chr16:82540972-82541472	-5.33099		ENSG00000307474
chr2:236065096-236065596	-5.33099		RN7SL204P
chr4:71300520-71301020	-5.33099		ENSG00000249170
chr7:57776118-57776618	-5.32944	0.00112986	ENSG00000224484
chr12:6878193-6878693	-5.31709	0.397295	LRRC23
chr5:10267942-10268442	-5.31709	0.397295	ENSG00000271980
chr4:22521975-22522475	-5.31709	0.397295	ADGRA3
chr4:152485701-152486201	-5.31709	0.397295	MIR3140
chr15:81955866-81956366	-5.31709	0.397295	ENSG00000307908
chr2:217747845-217748345	-5.31709	0.397295	DIRC3
chr4:16032044-16032544	-5.31709	0.397295	PROM1
chr14:30253053-30253553	-5.31709	0.397295	ENSG00000306661
chr4:147820962-147821462	-5.31709	0.397295	RN7SL254P
chr9:134688773-134689273	-5.31709	0.397295	COL5A1-AS1
chr5:153979358-153979858	-5.31709	0.397295	ENSG00000304006
chr1:180199563-180200063	-5.31709	0.397295	LHX4
chr18:74802980-74803480	-5.31709	0.397295	ENSG00000305384
chr4:181216432-181216932	-5.31643	0.397334	ENSG00000248770
chr1:53279634-53280134	-5.31643	0.397334	ENSG00000228838
chr3:54873199-54873699	-5.31643	0.397334	CACNA2D3-AS1
chr8:130026189-130026689	-5.31643	0.397334	CYRIB
chr5:148305989-148306489	-5.31643	0.397334	PGBD4P3
chr8:21675727-21676227	-5.31643	0.397334	ENSG00000306304
chr2:105381026-105381526	-5.31643	0.397334	ENSG00000238273
chr6:10314536-10315036	-5.31643	0.397334	ENSG00000307859
chr13:23500758-23501258	-5.31643	0.397334	LINC00352
chr8:122773717-122774217	-5.31643		CDK5P1
chr17:17190771-17191271	-5.31643		ENSG00000263624
chr5:142215813-142216313	-5.31643		ENSG00000300546
chr16:11558137-11558637	-5.31643		ENSG00000300304
chr2:3662192-3662692	-5.31643		ALLC
chr4:140603120-140603620	-5.31643		ENSG00000248621
chr4:168741220-168741720	-5.31643		RPL9P16
chr14:21991539-21992039	-5.31643		TRAV16
chr21:9767455-9767955	-5.31352	1.45053e-10	ENSG00000296512
chr3:11923801-11924301	-5.30986	0.00147574	ENSG00000251038
chr5:31361289-31361789	-5.30856		ENSG00000304666
chr3:195264082-195264582	-5.30856		ENSG00000287005
chr8:80103094-80103594	-5.30856		ENSG00000304298
chr17:76865246-76865746	-5.30228	0.0469342	MGAT5B
chr17:76702859-76703359	-5.29631	0.0469637	RNY4P36
chr3:155991190-155991690	-5.29496	0.399609	SETP14
chr2:207819945-207820445	-5.29496	0.399609	ENSG00000225111
chr1:66769366-66769866	-5.29496	0.399609	DYNLT5
chr4:40618261-40618761	-5.29496	0.399609	RBM47
chr6:28867972-28868472	-5.29496		ENSG00000300690
chr22:17066082-17066582	-5.29496		ENSG00000273442
chr7:4727630-4728130	-5.29496		ENSG00000287665
chr2:238645103-238645603	-5.29496		ENSG00000297809
chr2:20629327-20629827	-5.29496		ENSG00000296384
chr17:44119438-44119938	-5.29496		ENSG00000267638
chr5:124908560-124909060	-5.29496		ENSG00000249261
chr12:19779865-19780365	-5.28161		ENSG00000255910
chr2:219107820-219108320	-5.28161		RN7SL764P
chr11:71368711-71369211	-5.28161		ACTE1P
chrX:140899187-140899687	-5.28161		MIR320D2
chr5:74576203-74576703	-5.27812		LINC01331
chr14:54386817-54387317	-5.27812		ENSG00000300202
chr7:57314721-57315221	-5.27807	0.0279125	ENSG00000307257
chr7:64037010-64037510	-5.2756	2.08126e-05	LINC01005
chr6:160831570-160832070	-5.27475	0.0393523	ENSG00000303572
chr22:45906983-45907483	-5.27369	0.0162693	ENSG00000297345
chr1:240121464-240121964	-5.2721	0.0139634	ENSG00000228818
chr4:169041976-169042476	-5.26662		CBR4-DT
chr12:568659-569159	-5.25886	0.00182161	ENSG00000301724
chr6:151686476-151686976	-5.25848		ENSG00000294140
chr11:67654139-67654639	-5.25823	0.0187243	ENSG00000227834
chr18:9869012-9869512	-5.25526		PIGPP4
chr21:44733971-44734471	-5.25526		ENSG00000289144
chr3:52509001-52509501	-5.25526		STAB1
chrX:121083361-121083861	-5.25526		ENSG00000287379
chr14:82224523-82225023	-5.25526		ENSG00000294322
chr10:99386818-99387318	-5.25526		GOT1
chrX:19631198-19631698	-5.25526		MAP3K15
chr19:32201663-32202163	-5.25032	0.0571562	ENSG00000288790
chr11:934943-935443	-5.24478		AP2A2
chr7:31318313-31318813	-5.24478		ENSG00000271027
chr4:39969889-39970389	-5.24478		ENSG00000250568
chr1:247322608-247323108	-5.24478		ZNF496
chr10:109621217-109621717	-5.24396	0.0326557	ENSG00000270333
chr6:26279318-26279818	-5.24232	0.0350532	ENSG00000289447
chr9:34373608-34374108	-5.23972	0.057206	MYORG
chr3:141070318-141070818	-5.23972	0.057206	SPSB4
chr9:752602-753102	-5.23053	0.0155819	ENSG00000294236
chr1:61463078-61463578	-5.22113		ENSG00000296273
chrX:137858062-137858562	-5.22113		RNU6-985P
chr1:86263138-86263638	-5.22113		LINC02795
chr11:126082169-126082669	-5.22113		NAP1L1P1
chr19:52935387-52935887	-5.22113		ZNF321P
chr8:11840015-11840515	-5.21567	0.0196695	CTSB
chr1:33354664-33355164	-5.21483	0.0349161	PHC2-AS1
chr13:111919833-111920333	-5.21153	0.0502039	ENSG00000306398
chr19:22633732-22634232	-5.21079	0.000118657	ZNF492
chr10:55397575-55398075	-5.20796		ENSG00000223800
chrX:73937685-73938185	-5.20796		JPX
chr4:86357925-86358425	-5.20796		ENSG00000298686
chr6:109293946-109294446	-5.20531	0.0859519	ENSG00000300459
chr3:51777909-51778409	-5.20531	0.0859519	IQCF6
chr13:29392080-29392580	-5.20476	0.0451405	ENSG00000305931
chr7:148354628-148355128	-5.20476	0.0451405	U3
chrX:153537960-153538460	-5.20476	0.0451405	ATP2B3
chr10:103627390-103627890	-5.204		ENSG00000273108
chr15:41509866-41510366	-5.204		LTK
chr2:36774221-36774721	-5.204		ENSG00000303052
chr15:70091864-70092364	-5.204		ENSG00000305260
chr1:112952926-112953426	-5.204		SLC16A1
chr12:54184895-54185395	-5.204		SMUG1
chr21:36726651-36727151	-5.204		ENSG00000224269
chr9:129305928-129306428	-5.20357	0.289005	LINC01503
chr11:7855425-7855925	-5.20357	0.289005	ENSG00000298481
chr10:100798710-100799210	-5.20277		ENSG00000295657
chr22:43356800-43357300	-5.20277		SCUBE1
chr14:90652947-90653447	-5.20277		TTC7B-AS1
chr11:133230371-133230871	-5.20277		ENSG00000279189
chr1:190864339-190864839	-5.20277		ENSG00000238108
chr14:54958966-54959466	-5.20277		ENSG00000305238
chr10:254980-255480	-5.19864	0.0037429	RNA5SP298
chr22:42451682-42452182	-5.19823	0.288987	ENSG00000299904
chr18:26120354-26120854	-5.19752	0.0290478	ENSG00000308358
chr3:58191769-58192269	-5.19168		ENSG00000293432
chr2:42880786-42881286	-5.19168		ENSG00000307398
chr9:100709820-100710320	-5.19168		ACTG1P19
chr11:46485863-46486363	-5.19168		MIR3160-1
chr14:81588683-81589183	-5.19168		ENSG00000307114
chr8:8611353-8611853	-5.19168		ENSG00000289622
chrX:154123677-154124177	-5.19168		MECP2
chr14:71749605-71750105	-5.19168		ENSG00000302484
chr21:25361764-25362264	-5.19032	0.00368619	RPL13AP7
chr15:64701830-64702330	-5.18737		OAZ2
chr6:36381601-36382101	-5.18737		ETV7-AS1
chr5:78765933-78766433	-5.18737		LHFPL2
chr2:151716699-151717199	-5.18737		NEB
chr6:108689558-108690058	-5.18737		LINC00222
chr14:49950834-49951334	-5.18737		ENSG00000300168
chr11:65685988-65686488	-5.18737		RN7SL309P
chr5:80920922-80921422	-5.18525		RASGRF2
chr7:23295146-23295646	-5.18525		MALSU1
chr2:17509019-17509519	-5.17996	0.0241396	ENSG00000308172
chr14:105455617-105456117	-5.17681	0.0393523	ENSG00000257270
chr7:590032-590532	-5.17152		PRKAR1B-AS1
chr11:129779500-129780000	-5.17152		ENSG00000255188
chr5:179312676-179313176	-5.17152		ADAMTS2
chr3:45792778-45793278	-5.17152		ENSG00000288720
chr15:66843748-66844248	-5.17152		ENSG00000305721
chr12:103839562-103840062	-5.17152		NT5DC3
chr16:87684270-87684770	-5.16306	0.408348	ENSG00000277504
chr20:56694157-56694657	-5.16187	0.0376293	ENSG00000307207
chr11:258997-259497	-5.15655	0.0174419	COX8BP
chr21:46670634-46671134	-5.14342	0.0294286	ENSG00000289511
chr14:106401351-106401851	-5.13868	0.0129592	ENSG00000307203
chr17:28995346-28995846	-5.13831	0.0617457	SEZ6
chr19:34402255-34402755	-5.13801	0.0474576	PDCD2L
chr3:158775934-158776434	-5.13467	0.0193945	ENSG00000271778
chr17:7574787-7575287	-5.11916	0.0286063	SNORA48
chr5:175261193-175261693	-5.11447		ENSG00000300161
chr14:93715597-93716097	-5.11438	0.0208747	ENSG00000307944
chr14:23291346-23291846	-5.11366	0.0168893	ENSG00000290642
chr19:21389721-21390221	-5.10957	0.0822422	ENSG00000213976
chr16:22372160-22372660	-5.10714		CDR2-DT
chr1:33535935-33536435	-5.10714		ENSG00000235907
chr8:28347562-28348062	-5.10714		ENSG00000253690
chr22:17385766-17386266	-5.10714		CECR2
chr3:58632770-58633270	-5.10714		FAM107A
chr15:48109795-48110295	-5.10714		SLC24A5
chr9:16398695-16399195	-5.10714		LINC03041
chr2:237644129-237644629	-5.10714		LRRFIP1
chr7:23308973-23309473	-5.10714		MALSU1
chr14:94643434-94643934	-5.10714		SERPINA13P
chr18:79760436-79760936	-5.10714		ENSG00000296357
chrX:113233776-113234276	-5.10714		ENSG00000304131
chr22:22900874-22901374	-5.10714		IGLC2
chr18:64993654-64994154	-5.10714		ENSG00000286800
chr5:82985040-82985540	-5.10714		ST13P12
chr9:127731650-127732150	-5.10539		TOR2A
chr1:13605136-13605636	-5.10539		RNA5SP41
chr5:133790284-133790784	-5.10345		ENSG00000298238
chr2:27102105-27102605	-5.10345		KHK
chr18:74958377-74958877	-5.09964	0.0285433	ENSG00000302419
chr2:17514373-17514873	-5.09532	0.0208031	ENSG00000308172
chr13:52036116-52036616	-5.09008	0.0228954	UTP14C
chr21:37829393-37829893	-5.08296		ENSG00000289538
chr20:35849551-35850051	-5.08296		COX7BP2
chr2:235549204-235549704	-5.08296		AGAP1-IT1
chrX:133913817-133914317	-5.08296		GPC3-AS1
chr6:29626182-29626682	-5.08296		ENSG00000309476
chr12:105332297-105332797	-5.08296		C12orf75-AS1
chr8:118012086-118012586	-5.08296		EXT1
chr5:44453944-44454444	-5.08296		FGF10
chr20:33178038-33178538	-5.08296		ENSG00000304901
chrX:121390909-121391409	-5.08296		MIR3672
chr21:44001710-44002210	-5.08296		RNU6-1150P
chr10:18666789-18667289	-5.08296		ARL5B
chr9:105168938-105169438	-5.08296		RN7SKP191
chr7:74600289-74600789	-5.08296		ENSG00000273069
chr3:36962764-36963264	-5.08296		RNU6ATAC4P
chr3:98770311-98770811	-5.07893	0.0233801	ENSG00000298787
chr4:75923779-75924279	-5.07326		NAAA
chr17:51168657-51169157	-5.07326		NME2
chr8:41632035-41632535	-5.07326		ENSG00000264578
chr2:206876116-206876616	-5.07326		ENSG00000260171
chr3:51561206-51561706	-5.07326		ENSG00000307241
chr22:25762926-25763426	-5.07326		ENSG00000278960
chr10:34956761-34957261	-5.07326		PRDX2P2
chr5:96785178-96785678	-5.0719		ENSG00000248734
chr12:38469595-38470095	-5.0719		ENSG00000257645
chr12:9411081-9411581	-5.0719		ENSG00000308602
chr8:135213097-135213597	-5.0719		LINC01591
chr5:24280106-24280606	-5.0719		ENSG00000286134
chr18:48608294-48608794	-5.0719		ENSG00000278983
chr9:87664131-87664631	-5.0719		ENSG00000304072
chr6:40961404-40961904	-5.0719		ENSG00000296599
chr6:169156109-169156609	-5.0719		ENSG00000308177
chr22:46446733-46447233	-5.0719		FAM136EP
chr1:109209134-109209634	-5.0719		SARS1
chrX:17552178-17552678	-5.0719		NHS-AS1
chr1:68464826-68465326	-5.0719		ENSG00000307251
chr20:14593798-14594298	-5.0719		MACROD2-IT1
chr3:75516979-75517479	-5.0719		SNRPCP10
chr6:7347089-7347589	-5.07091	0.0368526	SSR1
chr19:58495106-58495606	-5.07047	0.0291667	RN7SL693P
chr1:3083857-3084357	-5.06918		PRDM16-DT
chr2:159714572-159715072	-5.06918		ENSG00000226266
chr12:48457764-48458264	-5.06918		ANP32D
chr9:126917375-126917875	-5.06918		RALGPS1
chr3:66656560-66657060	-5.06918		RPL21P41
chr17:58572713-58573213	-5.06918		SEPTIN4
chr17:67024019-67024519	-5.06918		ENSG00000264491
chr18:55214997-55215497	-5.06918		RNA5SP459
chr1:172680618-172681118	-5.06918		ENSG00000224000
chr11:86183075-86183575	-5.06918		LINC02695
chr1:156507007-156507507	-5.06918		ENSG00000303589
chr2:85697226-85697726	-5.06918		ENSG00000310473
chr2:28887848-28888348	-5.06918		WDR43
chr14:26845011-26845511	-5.06912	0.0582616	MIR4307HG
chr17:32247015-32247515	-5.06912	0.0582616	ENSG00000287506
chr15:48957862-48958362	-5.06912	0.0582616	SHC4
chr13:105325286-105325786	-5.06691		ENSG00000286929
chr20:2394519-2395019	-5.06691		TGM6
chr1:94301202-94301702	-5.06691		GAPDHP29
chr12:76713085-76713585	-5.06691		RPL7P43
chr10:104082013-104082513	-5.06691		COL17A1
chr3:37945302-37945802	-5.06691		ENSG00000308159
chr6:65730770-65731270	-5.06691		EYS
chr2:210475105-210475605	-5.06691		LANCL1
chr20:20440263-20440763	-5.06548		ENSG00000300065
chr2:100931626-100932126	-5.06548		NPAS2-AS1
chr11:67785955-67786455	-5.06548		ENSG00000299531
chr18:38886627-38887127	-5.06548		RN7SKP182
chr17:10185577-10186077	-5.06548		GAS7
chr1:227219109-227219609	-5.06548		ENSG00000228729
chr3:116306663-116307163	-5.06548		LSAMP-AS1
chr1:68020036-68020536	-5.06548		ENSG00000235055
chr22:21902716-21903216	-5.06548		MPPE1P2
chr1:105436644-105437144	-5.06543	0.31264	CDK4P1
chr7:30556651-30557151	-5.06518	0.0582616	ENSG00000281039
chr9:91972252-91972752	-5.06518	0.0582616	ENSG00000302162
chr11:76560343-76560843	-5.06518	0.0582616	ENSG00000308001
chr5:151456530-151457030	-5.06518	0.0582616	ENSG00000299975
chr3:134065507-134066007	-5.06518	0.0582616	LINC02000
chr15:58574584-58575084	-5.06518	0.0582616	ENSG00000259250
chr9:69033855-69034355	-5.06312	0.192585	ENSG00000285130
chr3:66053685-66054185	-5.06094	0.0834932	MAGI1
chr3:39260218-39260718	-5.06094	0.0834932	CX3CR1
chr9:137850992-137851492	-5.06083	0.0415594	MIR602
chr4:170040267-170040767	-5.06018		MFAP3L
chr7:70588911-70589411	-5.05555	0.419212	ENSG00000294054
chr3:146953484-146953984	-5.05555	0.419212	LINC02010
chr19:34503577-34504077	-5.05555	0.419212	WTIP
chr5:149820254-149820754	-5.05555	0.419212	MIR378A
chr5:136216418-136216918	-5.05555	0.419212	TRPC7-AS1
chr9:109386725-109387225	-5.05356	0.0521044	Y_RNA
chr9:10558251-10558751	-5.04741	0.424735	ENSG00000234360
chr19:39316560-39317060	-5.04741	0.424735	ENSG00000305034
chr7:150803051-150803551	-5.04741	0.424735	TMEM176B
chr20:13141575-13142075	-5.04741	0.424735	ENSG00000294635
chr5:170311819-170312319	-5.04741	0.424735	ENSG00000250274
chr6:87235704-87236204	-5.04741	0.424735	ENSG00000218313
chr2:203579690-203580190	-5.04741	0.424735	ENSG00000295334
chr17:35561962-35562462	-5.04741	0.424735	ENSG00000267625
chr4:9729285-9729785	-5.04741	0.424735	EVA1CP1
chr6:166203301-166203801	-5.04741	0.424735	RNU6-153P
chr3:25156005-25156505	-5.04741	0.424735	ENSG00000307185
chr18:24142442-24142942	-5.04741	0.424735	CABYR
chr1:240386373-240386873	-5.04741	0.424735	ENSG00000233519
chr1:11289913-11290413	-5.04741		UBE2V2P3
chr10:124030633-124031133	-5.04741		ENSG00000232334
chr2:180478666-180479166	-5.04741		ENSG00000270289
chr4:10437639-10438139	-5.04741	0.424735	ENSG00000302731
chr11:2110754-2111254	-5.04741		ENSG00000308661
chr1:117116488-117116988	-5.04741	0.424735	TRIM45
chr2:139644986-139645486	-5.04741		MRPS18BP2
chr9:95925016-95925516	-5.04741		PARK7P2
chr4:106533253-106533753	-5.04741		ENSG00000286147
chrX:55426918-55427418	-5.04741		MIR4536-2
chr4:128821396-128821896	-5.04741	0.424735	JADE1
chr16:8641080-8641580	-5.04741		METTL22
chr10:59222765-59223265	-5.04741		PHYHIPL
chr11:120588389-120588889	-5.04741		ENSG00000297990
chr4:153988672-153989172	-5.04741		SFRP2
chr5:111384176-111384676	-5.04741		ENSG00000248268
chr17:65001302-65001802	-5.04741		ENSG00000303735
chr20:44471366-44471866	-5.04741	0.424735	TTPAL
chr3:102079340-102079840	-5.04741		ZPLD1
chr11:69792350-69792850	-5.04741		FGF4
chr2:21257978-21258478	-5.04741		ENSG00000304152
chr10:128776786-128777286	-5.04741		ENSG00000300183
chr5:180535445-180535945	-5.04741		ENSG00000250749
chr6:79180277-79180777	-5.04741		HMGN3-AS1
chr3:66490581-66491081	-5.04741		LRIG1
chr20:23113023-23113523	-5.04741		ENSG00000307774
chr12:55132901-55133401	-5.04741		OR9K2
chr12:95129976-95130476	-5.04741		ENSG00000237774
chr2:174610894-174611394	-5.04741		ENSG00000237798
chr3:188339724-188340224	-5.04741		ENSG00000288794
chr16:49928088-49928588	-5.04307	0.0102437	ENSG00000261751
chr8:256869-257369	-5.04049	0.0306358	ENSG00000254104
chr3:157110029-157110529	-5.03856	0.0231457	LINC00880
chr15:51446666-51447166	-5.03647	0.0873441	ENSG00000259668
chr19:22423015-22423515	-5.03541	0.0249282	ENSG00000269796
chr1:31642221-31642721	-5.03521	0.036401	PEF1-AS1
chr22:47204793-47205293	-5.03324	0.0307012	ENSG00000296742
chr16:68118842-68119342	-5.02614		Y_RNA
chr1:244754544-244755044	-5.02614		ENSG00000301033
chr20:1888312-1888812	-5.02614		SIRPA
chr2:192452731-192453231	-5.02614		ENSG00000304110
chr4:38040561-38041061	-5.02614		ENSG00000302423
chr15:45660260-45660760	-5.02614		SQOR
chr7:130893287-130893787	-5.02614		ENSG00000310053
chr3:114298769-114299269	-5.02614		MIR568
chr9:88466560-88467060	-5.02614		RPL21P85
chr2:85737443-85737943	-5.02614		ENSG00000303880
chr5:34873216-34873716	-5.02614		ENSG00000302680
chr20:38620534-38621034	-5.02614		ENSG00000213959
chr17:76597917-76598417	-5.02614		ENSG00000267084
chr1:6726085-6726585	-5.02614		LINC01672
chr6:35358848-35359348	-5.02614		ENSG00000297349
chr11:23123616-23124116	-5.02614		LINC02718
chr5:71893925-71894425	-5.02614		ENSG00000295615
chr1:220800598-220801098	-5.02463	0.0533851	ENSG00000286231
chr10:255801-256301	-5.02424	0.0107137	RNA5SP298
chr21:31568991-31569491	-5.02301		ENSG00000297999
chr9:87576452-87576952	-5.02301		DAPK1-IT1
chr3:133935693-133936193	-5.02301		C3orf36
chr11:15905929-15906429	-5.02301		ENSG00000302370
chrX:140432471-140432971	-5.02301		U7
chr4:123894542-123895042	-5.02301		ENSG00000250458
chr6:43659989-43660489	-5.02301		RSPH9
chr5:79795645-79796145	-5.02301		ENSG00000286818
chr2:218783313-218783813	-5.02301		CYP27A1
chr8:142663378-142663878	-5.02301		PSCA
chr19:58095208-58095708	-5.01993	0.0402788	ENSG00000295636
chr19:58085403-58085903	-5.01914	0.000184062	ENSG00000295636
chr8:139608544-139609044	-5.01536	0.0290478	ENSG00000296434
chrX:18862202-18862702	-5.01226	0.000321788	HAUS1P2
chr18:21257361-21257861	-5.01112		GREB1L-DT
chr8:4153219-4153719	-5.01112		ENSG00000286934
chr7:142809186-142809686	-5.01112		ENSG00000305298
chr19:28611491-28611991	-5.01112		ENSG00000266976
chr5:168756510-168757010	-5.01112		MIR218-2
chr5:9701037-9701537	-5.01112		TAS2R1
chr10:5845580-5846080	-5.01112		GDI2
chr2:119363230-119363730	-5.01112		C2orf76
chr3:73614315-73614815	-5.01112		PDZRN3-AS1
chr17:28986907-28987407	-5.01112		SEZ6
chr1:3337313-3337813	-5.01112		ENSG00000287828
chr2:232896018-232896518	-5.01112		ENSG00000222001
chr20:20343805-20344305	-5.01112		ENSG00000280229
chr12:130019578-130020078	-5.01112		ENSG00000303366
chr14:91233027-91233527	-5.01112		ENSG00000294338
chr19:12246589-12247089	-5.0039	0.0260278	RPL28P5
chrX:24222495-24222995	-5.00102	0.0173475	ENSG00000289472
chr10:30562055-30562555	-4.99567	0.024195	RN7SL63P
chr7:139859002-139859502	-4.99148	0.10041	HIPK2
chr19:58490166-58490666	-4.98945	0.00636072	RN7SL693P
chr14:77638794-77639294	-4.9892	0.0340732	COX6CP11
chr2:25366846-25367346	-4.98272	0.0162693	ENSG00000289567
chr5:36473003-36473503	-4.98152	0.0664581	RNA5SP181
chr19:12143944-12144444	-4.97668	0.0351744	ENSG00000293234
chr7:102976047-102976547	-4.97668	0.0351744	NFE4
chr7:56483636-56484136	-4.97249	0.000214736	ENSG00000225488
chr17:40493237-40493737	-4.96822	0.0353004	ENSG00000298565
chr2:101982124-101982624	-4.96419	0.424523	ENSG00000294382
chr5:82412289-82412789	-4.95887	0.0591634	ENSG00000300956
chr19:22119938-22120438	-4.95648	0.0321493	ENSG00000308832
chr3:51892177-51892677	-4.95246	0.0292445	IQCF1
chr1:152024285-152024785	-4.95246	0.0292445	ENSG00000298988
chr9:88572232-88572732	-4.95211	0.038964	ENSG00000301889
chr16:58205265-58205765	-4.94964		RN7SL645P
chrX:114532195-114532695	-4.94964		HTR2C
chr14:20600964-20601464	-4.94964		ENSG00000259060
chr6:110366461-110366961	-4.94964		METTL24
chr12:93081240-93081740	-4.94964		RPL41P5
chr13:41385979-41386479	-4.94964		TUBBP2
chr1:173376525-173377025	-4.94964		ENSG00000231615
chr12:129152777-129153277	-4.94964		ENSG00000277217
chr2:69943758-69944258	-4.94952	0.00646177	ENSG00000305831
chr16:144533-145033	-4.94893	0.00833234	HBZ
chr1:9306845-9307345	-4.94748	0.0613464	SPSB1
chr21:46674643-46675143	-4.94382	0.0160808	ENSG00000289511
chr17:51117321-51117821	-4.93903		SPAG9
chr1:12473353-12473853	-4.93903		SNORA59A
chr20:50561086-50561586	-4.93903		ENSG00000305805
chr19:50059552-50060052	-4.93903		ENSG00000269540
chr15:57477725-57478225	-4.93903		ENSG00000261489
chr10:11883170-11883670	-4.93903		PROSER2-AS1
chr9:75999340-75999840	-4.93903		PCSK5
chr15:85748616-85749116	-4.93886	0.0124912	ENSG00000308894
chr4:99401662-99402162	-4.93007		ENSG00000299279
chr22:37196263-37196763	-4.9279	0.0637205	C1QTNF6
chr9:137443669-137444169	-4.92309	0.0197455	ENTPD8
chr14:23646869-23647369	-4.91866	0.0294286	DHRS2
chr17:196407-196907	-4.90941	0.0400255	LINC02091
chr15:75835701-75836201	-4.90934	0.0383846	UBE2Q2
chr14:64855957-64856457	-4.9056	0.0950078	SPTB
chr16:19095674-19096174	-4.9056	0.0950078	COQ7-DT
chr3:156729421-156729921	-4.9056	0.0950078	ENSG00000294200
chr14:93921362-93921862	-4.9056	0.0950078	FAM181A
chr15:50854478-50854978	-4.9056	0.0950078	ENSG00000273674
chr10:101557853-101558353	-4.9056	0.0950078	DPCD
chr9:132991734-132992234	-4.89368	0.0313169	ENSG00000307636
chr12:133207294-133207794	-4.89368	0.0313169	ENSG00000255919
chr6:151293623-151294123	-4.89187		RNY4P20
chr5:171748890-171749390	-4.89187		ENSG00000308146
chr18:21960215-21960715	-4.89187		LINC01900
chr1:47021521-47022021	-4.89187		CYP4X1
chr19:57540953-57541453	-4.89187		ZNF549
chr2:110838525-110839025	-4.89187		ACOXL
chr1:2797564-2798064	-4.89187		TTC34
chr5:133921829-133922329	-4.89187		WSPAR
chr20:56371011-56371511	-4.89187		FAM210B
chr6:52395956-52396456	-4.89187		ENSG00000295329
chr1:109768544-109769044	-4.89187		EPS8L3
chr9:135502069-135502569	-4.89104	0.0412833	PIERCE1
chr1:43272896-43273396	-4.88822	0.0115648	EBNA1BP2
chr5:56466368-56466868	-4.88363		LINC01948
chr11:16825738-16826238	-4.87888	0.0438895	RN7SKP90
chr14:23647383-23647883	-4.87101		DHRS2
chr21:25963085-25963585	-4.87101		RNU6-123P
chr19:35211795-35212295	-4.87101		ENSG00000294495
chr6:84225719-84226219	-4.86977		CEP162
chr11:123628993-123629493	-4.86977		ENSG00000254467
chr18:43265377-43265877	-4.86782		SYT4
chr18:50724781-50725281	-4.86782		ENSG00000299248
chr2:127011428-127011928	-4.86782		RNU7-182P
chr8:40282435-40282935	-4.86782		ENSG00000302779
chr2:85338286-85338786	-4.86782		PEBP1P2
chrX:1272097-1272597	-4.86782		CSF2RA
chr2:196402779-196403279	-4.86782		RN7SL820P
chr2:49468274-49468774	-4.86782		ENSG00000282998
chr20:37013406-37013906	-4.86782		RPS3AP3
chr10:123884168-123884668	-4.86782		ENSG00000308014
chr5:161252843-161253343	-4.86782		ENSG00000294073
chr17:37686977-37687477	-4.86782		ENSG00000302846
chr1:46556661-46557161	-4.86782		KNCN
chr12:8482570-8483070	-4.86782		RNU6-275P
chr15:70120039-70120539	-4.86782		ENSG00000301330
chr22:22792840-22793340	-4.86782		IGLV2-11
chr12:106310696-106311196	-4.86782		CKAP4
chr1:215647293-215647793	-4.86782		SNORD116
chr10:66829610-66830110	-4.86782		ENSG00000277056
chr4:113555793-113556293	-4.86782		RNU1-138P
chr11:19780118-19780618	-4.86782		MIR4694
chr21:42626227-42626727	-4.86782		LINC01671
chr16:84329052-84329552	-4.86782		ENSG00000260504
chr17:5779295-5779795	-4.86782		ENSG00000285471
chr7:75966629-75967129	-4.86782		SNORA14A
chr19:8434457-8434957	-4.86782		ENSG00000268931
chr10:50035268-50035768	-4.86782		SLC9A3P3
chr1:204842782-204843282	-4.86782		ENSG00000287197
chr7:129542490-129542990	-4.86782		ENSG00000308599
chr13:83462031-83462531	-4.86782		RNU6-67P
chr4:123941922-123942422	-4.86782		ENSG00000250458
chr20:53070624-53071124	-4.86782		ENSG00000306668
chr2:40363662-40364162	-4.86782		ENSG00000289013
chr13:25153844-25154344	-4.86782		ENSG00000279695
chr2:19743421-19743921	-4.86782		ENSG00000235911
chr6:68468462-68468962	-4.86782		ENSG00000288088
chr5:8685673-8686173	-4.86782		ENSG00000279125
chr1:77561539-77562039	-4.86782		RNA5SP20
chr4:131531883-131532383	-4.86782		ENSG00000248715
chr9:121283861-121284361	-4.86782		GSN-AS1
chr11:116427686-116428186	-4.86782		ENSG00000306194
chr16:64900459-64900959	-4.86782		ENSG00000294320
chr6:25076813-25077313	-4.86577	0.0407603	ENSG00000223623
chr16:69025345-69025845	-4.8639		ENSG00000271129
chr8:71222196-71222696	-4.86155	0.0431497	ENSG00000254031
chr8:37359636-37360136	-4.85905	0.0291444	ENSG00000253123
chr10:120832242-120832742	-4.859	0.0327071	ENSG00000287936
chr19:24000906-24001406	-4.8564	0.0919203	RNA5-8SP4
chr16:8560708-8561208	-4.85574	0.0331595	ENSG00000261066
chr15:98965049-98965549	-4.85221	0.0185712	PGPEP1L
chr5:72036878-72037378	-4.85087		ENSG00000301150
chr5:134253681-134254181	-4.85087		ENSG00000239615
chr6:38118028-38118528	-4.85087		ENSG00000200706
chr1:235631206-235631706	-4.85087		ENSG00000309640
chr2:208463249-208463749	-4.85087		H3P9
chr6:34925164-34925664	-4.85087		ANKS1A
chr17:41745246-41745746	-4.85087		HAP1
chr4:188013297-188013797	-4.85087		ZFP42
chr6:90434049-90434549	-4.85087		ENSG00000308957
chrX:24552883-24553383	-4.85087		SNRPEP9
chr3:33802183-33802683	-4.85087		PDCD6IP-DT
chr5:138480438-138480938	-4.85087		RPL7P19
chr5:149002941-149003441	-4.85087		ENSG00000272411
chr11:123100659-123101159	-4.85087		ENSG00000255342
chr19:16150284-16150784	-4.85087		ENSG00000269243
chr19:54391874-54392374	-4.85087		ENSG00000237955
chr12:117125941-117126441	-4.85087		ENSG00000301158
chr1:152825586-152826086	-4.85087		LCE1A
chr10:95439571-95440071	-4.85087		SORBS1
chr7:55515677-55516177	-4.85087		VOPP1
chr19:11469824-11470324	-4.85087		ELAVL3
chr6:21281301-21281801	-4.85087		ENSG00000287404
chr20:48864623-48865123	-4.85087		ENSG00000278231
chr10:70490883-70491383	-4.85087		YY1P1
chr3:182085083-182085583	-4.85087		ENSG00000299716
chr7:42161776-42162276	-4.85087		HMGN2P30
chr17:58363593-58364093	-4.85087		SUPT4H1
chr1:6429140-6429640	-4.85087		MIR4252
chr9:126479472-126479972	-4.85087		ENSG00000233721
chr9:122797464-122797964	-4.85087		OR1K1
chr10:77799079-77799579	-4.85087		ENSG00000228748
chr1:204971831-204972331	-4.85087		RPL13AP11
chrX:112859781-112860281	-4.85087		RN7SL266P
chr1:24762218-24762718	-4.85087		RNU6-1208P
chr7:148589460-148589960	-4.85087		C7orf33
chr9:131899774-131900274	-4.85087		ENSG00000236687
chr8:74723312-74723812	-4.85087		MIR2052
chr2:27863183-27863683	-4.85087		BABAM2
chr8:101521548-101522048	-4.85087		ENSG00000253991
chr9:35027201-35027701	-4.85087		ENSG00000286782
chr18:8834875-8835375	-4.85087		ENSG00000272788
chr2:186555126-186555626	-4.85087		ITGAV
chr7:2493575-2494075	-4.85087		ENSG00000306890
chr1:181596151-181596651	-4.85087		Metazoa_SRP
chr9:105829058-105829558	-4.85087		SLC25A6P5
chr18:45358661-45359161	-4.85087		ENSG00000308274
chr2:652145-652645	-4.85087		TMEM18-DT
chr15:99443600-99444100	-4.85087		LINC03080
chr19:18046471-18046971	-4.84979	0.086522	ENSG00000302080
chr19:12245791-12246291	-4.84852	0.0400863	RPL28P5
chr1:228460686-228461186	-4.84377	0.346184	MIR4666A
chrX:31223918-31224418	-4.84225		RNU6-894P
chr20:48638356-48638856	-4.84225		ENSG00000301042
chr6:167858057-167858557	-4.84225		AFDN-DT
chr10:99550749-99551249	-4.84225		NKX2-3
chr10:44353218-44353718	-4.84225		ENSG00000303087
chr11:131411513-131412013	-4.84225		RNU6ATAC12P
chr12:94571511-94572011	-4.84225		MIR7844
chr6:168601773-168602273	-4.84225		ENSG00000297247
chr3:8635557-8636057	-4.84225		LMCD1-AS1
chr2:1809007-1809507	-4.84225		ENSG00000284600
chr15:75156029-75156529	-4.84225		ENSG00000296414
chr2:17918786-17919286	-4.84225		KCNS3
chr17:72476585-72477085	-4.84225		ENSG00000263680
chr10:35378612-35379112	-4.84225		CCNY-AS1
chr15:55653405-55653905	-4.84225		ENSG00000259180
chr2:120971855-120972355	-4.84225		ENSG00000295094
chr17:5675622-5676122	-4.84225		ENSG00000304198
chrX:99880639-99881139	-4.84225		B3GNT2P1
chr2:157831100-157831600	-4.84225		ACVR1
chr11:69112309-69112809	-4.84225		ENSG00000260895
chr9:105065230-105065730	-4.84225		RN7SKP191
chr16:81691218-81691718	-4.84225		ENSG00000295517
chr12:79778853-79779353	-4.84225		ENSG00000277130
chr9:112065829-112066329	-4.84225		LINC02977
chr2:54505405-54505905	-4.84225		RPL23AP32
chr13:32980839-32981339	-4.84225		TOMM22P3
chr4:53653491-53653991	-4.84225		ENSG00000249341
chr3:181049092-181049592	-4.84225		DNAJC19
chr18:50818253-50818753	-4.84225		HNRNPA3P16
chr3:49430808-49431308	-4.84225		NICN1
chr17:5273465-5273965	-4.84225		RABEP1
chr10:4352652-4353152	-4.84225		ENSG00000297481
chr19:21130164-21130664	-4.84225		VN1R81P
chr6:65006500-65007000	-4.84225		ENSG00000308351
chr14:76940665-76941165	-4.84225		ENSG00000288762
chr10:35352002-35352502	-4.84225		CCNY-AS1
chr7:97837902-97838402	-4.84225		ENSG00000226744
chr6:104831442-104831942	-4.84225		ENSG00000227535
chr7:35733831-35734331	-4.84225		ENSG00000296137
chr1:192546089-192546589	-4.84225		ENSG00000296374
chr7:138126871-138127371	-4.84225		MIR4468
chr6:23339329-23339829	-4.84225		ENSG00000235743
chr8:133529026-133529526	-4.84225		ENSG00000283197
chr16:23217427-23217927	-4.84224		ENSG00000260741
chr6:26046925-26047425	-4.84224		ENSG00000299111
chr13:111227725-111228225	-4.84224		ENSG00000274614
chr6:1686074-1686574	-4.84224		ENSG00000297207
chr1:2630374-2630874	-4.84224		MMEL1-AS1
chr6:57190077-57190577	-4.84224		ZNF451-AS1
chr8:70292527-70293027	-4.84224		BTF3P12
chr7:158430603-158431103	-4.84224		ENSG00000289418
chr17:45826327-45826827	-4.84224		SPPL2C
chr22:36262249-36262749	-4.84224		APOL1
chr5:16898980-16899480	-4.84224		RPS26P28
chr6:45203493-45203993	-4.84224		MIR586
chr13:22060228-22060728	-4.84224		LINC00540
chr7:21503987-21504487	-4.84224		MIR1183
chr6:168834114-168834614	-4.84224		ENSG00000306660
chr11:112221917-112222417	-4.84224		RPS12P21
chr11:64436788-64437288	-4.84224		ENSG00000297081
chr13:44151632-44152132	-4.84224		LINC00390
chr9:100739532-100740032	-4.84224		ACTG1P19
chr2:31365434-31365934	-4.84224		XDH
chr17:5344438-5344938	-4.84224		ENSG00000263220
chr17:58601442-58601942	-4.84224		U3
chr14:52334183-52334683	-4.84224		ENSG00000306058
chr9:105993136-105993636	-4.84224		LINC01505
chr1:161001849-161002349	-4.84224		F11R
chr19:6758708-6759208	-4.84224		ENSG00000269680
chr2:127876412-127876912	-4.84224		ENSG00000286873
chr5:168869893-168870393	-4.84224		ENSG00000295146
chr5:55600466-55600966	-4.84224		ENSG00000297706
chr10:11364886-11365386	-4.84224		ENSG00000301198
chr14:77480218-77480718	-4.84224		ENSG00000212371
chr4:56246063-56246563	-4.84224		RNU6-197P
chr5:143133821-143134321	-4.84224		ARHGAP26-IT1
chr13:50521088-50521588	-4.84224		ENSG00000286191
chr13:26600292-26600792	-4.84056	0.0859519	RPS3AP44
chr7:70920579-70921079	-4.83689		ENSG00000299089
chr2:15146788-15147288	-4.83689		ENSG00000296674
chr13:25776451-25776951	-4.83689		ENSG00000180803
chr4:56641333-56641833	-4.83689		ENSG00000298049
chr6:16296743-16297243	-4.83689		ENSG00000282024
chr7:1652492-1652992	-4.83689		ELFN1
chrX:41858076-41858576	-4.83689		RNU6-202P
chr15:85648618-85649118	-4.83689		RNU6-1280P
chr14:22927038-22927538	-4.83689		PRMT5
chr12:79454756-79455256	-4.83689		MIR1252
chr1:47214607-47215107	-4.83689		ENSG00000309388
chr17:28856020-28856520	-4.83689		FAM222B
chr9:99967482-99967982	-4.83689		UPF3AP3
chr13:31166433-31166933	-4.83689		HSPH1
chrX:97401088-97401588	-4.83689		RN7SL74P
chr7:141586776-141587276	-4.83689		AGK-DT
chr17:58446464-58446964	-4.83689		ENSG00000285897
chr20:43701001-43701501	-4.83689		GTSF1L
chr7:139663190-139663690	-4.83689		ENSG00000298784
chr12:115832091-115832591	-4.83689		ENSG00000200112
chr6:52725756-52726256	-4.83689		ENSG00000299443
chr16:1395703-1396203	-4.83689		ENSG00000260132
chr3:15767387-15767887	-4.83689		ENSG00000304761
chr15:65198271-65198771	-4.83689		CILP
chr16:30907170-30907670	-4.83689		CTF2P
chr14:100119994-100120494	-4.83689		MIR342
chr6:5159167-5159667	-4.83689		MIR3691
chr1:235669302-235669802	-4.83689		ENSG00000296841
chr8:74981834-74982334	-4.83689		CRISPLD1
chr19:57759236-57759736	-4.83689		ZNF586
chr12:95198913-95199413	-4.83689		FGD6
chr19:36426725-36427225	-4.83638	0.0118582	ENSG00000299561
chr15:66817760-66818260	-4.83385		ENSG00000270490
chr1:6364864-6365364	-4.83385		ENSG00000271746
chr10:133381898-133382398	-4.83385		ENSG00000254536
chr8:66045933-66046433	-4.83385		ENSG00000309029
chr1:232272064-232272564	-4.83385		ENSG00000305149
chr5:139861003-139861503	-4.83385		ENSG00000250692
chr1:154464875-154465375	-4.83385		ENSG00000273110
chrX:71215573-71216073	-4.83385		GJB1
chr11:12713894-12714394	-4.83385		TEAD1
chr5:104355298-104355798	-4.83385		ENSG00000306227
chr7:99240539-99241039	-4.83385		ENSG00000293559
chr2:50417113-50417613	-4.83385		ENSG00000285548
chr2:95270594-95271094	-4.83385		PROM2
chr1:165131326-165131826	-4.83385		LMX1A-AS2
chr1:21205430-21205930	-4.83385		EIF4G3
chr17:9183902-9184402	-4.82839		ENSG00000262966
chr20:23062061-23062561	-4.82839		ENSG00000279447
chr11:72694033-72694533	-4.82839		ENSG00000286555
chr20:45915394-45915894	-4.82839		PLTP
chr14:64580967-64581467	-4.82839		ENSG00000259076
chr3:19221002-19221502	-4.82839		KCNH8
chr1:29520224-29520724	-4.82839		ENSG00000300570
chr1:113041703-113042203	-4.82839		LRIG2-DT
chrX:18099741-18100241	-4.82839		ENSG00000309899
chr15:70008625-70009125	-4.82839		ENSG00000297149
chr3:192249409-192249909	-4.82839		FGF12-AS1
chr15:38378057-38378557	-4.82839		FAM98B
chr1:87155325-87155825	-4.82529	0.0442129	LINC01140
chr11:78652457-78652957	-4.82329	0.0437757	ENSG00000296773
chr14:46321973-46322473	-4.82281		LINC00871
chr5:152226-152726	-4.82281		Y_RNA
chr18:28188427-28188927	-4.82281		ENSG00000294740
chr10:96844606-96845106	-4.82281		LCOR
chr18:65787416-65787916	-4.82281		CDH7
chr5:1754454-1754954	-4.82281		ENSG00000294973
chr7:132382019-132382519	-4.82281		ENSG00000297801
chr1:200115499-200115999	-4.82281		ENSG00000305176
chr7:156751968-156752468	-4.82281		RNF32-AS1
chr1:201798242-201798742	-4.82281		MIR1231
chr5:36058582-36059082	-4.82281		UGT3A2
chr9:107733409-107733909	-4.82281		ENSG00000301188
chr6:11279834-11280334	-4.82281		ENSG00000287920
chr6:104413090-104413590	-4.82281		ENSG00000302865
chr2:214465679-214466179	-4.82281		ENSG00000302294
chrX:149833720-149834220	-4.82281		LINC00850
chr4:121616434-121616934	-4.82281		ENSG00000304990
chr1:224506745-224507245	-4.82281		AKR1B1P1
chr7:71976618-71977118	-4.82281		ENSG00000235581
chr6:119148984-119149484	-4.82281		FAM184A
chr5:37815769-37816269	-4.82281		GDNF-AS1
chr8:133074578-133075078	-4.82281		PTCSC1
chr6:1639040-1639540	-4.82281		ENSG00000297207
chr11:103529975-103530475	-4.82281		ENSG00000307600
chr12:99435303-99435803	-4.82281		ANKS1B
chrX:38868820-38869320	-4.82281		MID1IP1-AS1
chr11:114048279-114048779	-4.82281		ZBTB16
chr4:57350833-57351333	-4.82281		RPS26P24
chr4:139930858-139931358	-4.82281		ENSG00000294637
chr12:111371955-111372455	-4.8205		PHETA1
chr4:41233523-41234023	-4.81195	0.0428879	APBB2
chr9:5779071-5779571	-4.80882	0.036672	ENSG00000225408
chr7:99823923-99824423	-4.80785	0.0404977	CYP3A43
chr7:57819384-57819884	-4.80679	2.07091e-05	ENSG00000223836
chr7:29337117-29337617	-4.80635		NANOGP4
chr18:76355907-76356407	-4.80635		ENSG00000304765
chr8:142275338-142275838	-4.80635		RN7SL260P
chr9:131574632-131575132	-4.80635		PRRT1B
chr21:29952957-29953457	-4.80635		GRIK1
chr1:6801893-6802393	-4.80635		CAMTA1
chr11:76801056-76801556	-4.80635		ENSG00000261578
chr16:86546542-86547042	-4.80635		ENSG00000303617
chrX:38986551-38987051	-4.80635		ENSG00000300315
chr12:113006491-113006991	-4.80635		IMMP1LP2
chr2:231013789-231014289	-4.80635		SPATA3-AS1
chr6:90502115-90502615	-4.80635		ENSG00000308957
chr6:22320688-22321188	-4.80635		PRL
chr20:43739114-43739614	-4.80635		GTSF1L
chr14:60650852-60651352	-4.80635		SIX1
chr15:51265571-51266071	-4.80635		ENSG00000259701
chr2:170313597-170314097	-4.80635		ENSG00000301926
chr6:5213789-5214289	-4.80635		ENSG00000299871
chr14:67167758-67168258	-4.80635		ENSG00000307479
chr2:26586304-26586804	-4.80635		CIMIP2C
chr6:106749537-106750037	-4.80635		RNU6-117P
chr10:102635983-102636483	-4.80069	0.199719	TRIM8
chr3:46938840-46939340	-4.80051	0.444798	ENSG00000294040
chr10:34219875-34220375	-4.80051	0.444798	Y_RNA
chr3:184596746-184597246	-4.80051	0.444798	ENSG00000304807
chr16:27426359-27426859	-4.79928		ENSG00000308281
chr4:10162679-10163179	-4.79928		ENSG00000251296
chr3:179534505-179535005	-4.79928		ENSG00000295099
chr9:33187607-33188107	-4.79928		RNU4ATAC15P
chr7:157757733-157758233	-4.79665	0.0441367	ENSG00000231515
chr6:41744442-41744942	-4.79596	0.0661552	TFEB
chr14:100204497-100204997	-4.79104	0.0598448	ENSG00000300626
chr8:97863012-97863512	-4.78707	0.0382016	RPS23P1
chr10:190162-190662	-4.78324	0.0660599	RNA5SP297
chr14:64234299-64234799	-4.78122	0.0517725	ESR2
chr9:35717277-35717777	-4.77956	0.0590325	MIR6852
chr7:101556028-101556528	-4.77859	0.0519263	LINC01007
chr11:123630048-123630548	-4.77386		ENSG00000254467
chr1:42933203-42933703	-4.77386		ENSG00000303995
chr22:23580489-23580989	-4.77386		IGLL1
chr1:38248920-38249420	-4.77386		LINC01343
chr22:43117562-43118062	-4.77386		BIK
chr5:143887802-143888302	-4.77386		ENSG00000293852
chr13:25999424-25999924	-4.77386		ENSG00000289125
chr10:110425988-110426488	-4.77386		ENSG00000300364
chr15:36775237-36775737	-4.77386		CSNK1A1P1
chr9:84840506-84841006	-4.77386		NTRK2
chrX:132004660-132005160	-4.77386		ENSG00000298688
chr3:32364614-32365114	-4.77386		CMTM7
chr17:10180430-10180930	-4.77386		GAS7
chr10:127835559-127836059	-4.77386		BUB1P1
chr2:27257138-27257638	-4.77386		ENSG00000294052
chr1:18997777-18998277	-4.77386		ENSG00000308389
chr18:57771572-57772072	-4.77386		ENSG00000303117
chr10:100887611-100888111	-4.77386		ENSG00000308123
chr5:95876184-95876684	-4.77386		ENSG00000298360
chr17:29781428-29781928	-4.77386		SNORA70
chr3:2623310-2623810	-4.77386		ENSG00000304286
chr7:29557968-29558468	-4.77386		PRR15
chr3:179739214-179739714	-4.77386		USP13
chr6:56684594-56685094	-4.77386		DST-AS1
chr13:22135333-22135833	-4.77386		MTND3P1
chr15:45657829-45658329	-4.77386		SQOR
chr2:38094-38594	-4.77386		FAM110C
chr14:104120070-104120570	-4.77155	0.0220438	MIR203B
chr10:75454297-75454797	-4.76746	0.0386936	ENSG00000279814
chr6:26266411-26266911	-4.76618	0.0309035	H3C8
chr18:37261516-37262016	-4.76227		ENSG00000267202
chr19:58057958-58058458	-4.76213	0.0947282	ZNF135
chr1:214154677-214155177	-4.76196		ENSG00000304340
chr8:133518048-133518548	-4.76196		ENSG00000283197
chr5:132313984-132314484	-4.76196		P4HA2
chr6:43255626-43256126	-4.76196		TTBK1
chr3:47160762-47161262	-4.76196		KIF9-AS1
chr6:39192511-39193011	-4.76196		KCNK5
chr1:60670280-60670780	-4.76196		ENSG00000297519
chr3:4686411-4686911	-4.76196		ENSG00000275981
chr6:89418430-89418930	-4.76196		NACAP7
chr16:83834929-83835429	-4.76196		ENSG00000288849
chr14:35050565-35051065	-4.76196		ENSG00000301903
chrX:150942160-150942660	-4.76196		RNU6-383P
chr17:5037131-5037631	-4.76196		ENSG00000305306
chrX:123590837-123591337	-4.76196		FERP1
chr3:162601062-162601562	-4.76196		ENSG00000243044
chr1:20588069-20588569	-4.76196		CDA
chr22:27734344-27734844	-4.76196		ENSG00000295854
chr12:6086470-6086970	-4.76196		RN7SL69P
chr15:99967478-99967978	-4.76196		ENSG00000259219
chr17:78191426-78191926	-4.76196		AFMID
chr9:98130574-98131074	-4.76196		TRIM14
chr21:41060037-41060537	-4.76196		ENSG00000301136
chr1:10919926-10920426	-4.76196		ENSG00000308257
chr6:43953174-43953674	-4.75991	0.0618899	ENSG00000289609
chr16:71735497-71735997	-4.75982	0.0629652	ENSG00000298001
chr5:138970663-138971163	-4.75944	0.0207589	ENSG00000249593
chr2:3400538-3401038	-4.75653	0.0620829	TRAPPC12
chr11:6478977-6479477	-4.75611	0.0464196	ARFIP2
chr8:95222872-95223372	-4.75334		ENSG00000294062
chr2:218426249-218426749	-4.75334		VIL1
chr20:50883639-50884139	-4.75071	0.0830403	PSMD10P1
chr2:109145442-109145942	-4.75002	0.0400255	MIR4265
chr18:7910474-7910974	-4.74893		U3
chr14:20485886-20486386	-4.74893		ENSG00000258908
chr8:123531019-123531519	-4.74893		FBXO32
chrX:21952880-21953380	-4.74893		SMS
chr5:113026797-113027297	-4.74775	0.0857721	DCP2
chr14:105591108-105591608	-4.7476	0.0215687	IGHA2
chr19:22422103-22422603	-4.74674	1.94993e-12	ENSG00000269796
chr17:21707875-21708375	-4.74623		KCNJ18
chr22:50683010-50683510	-4.74501	0.043153	RNU6-409P
chr2:27088651-27089151	-4.74004	0.0797736	KHK
chr12:51350137-51350637	-4.73884	0.116776	CELA1
chr20:253413-253913	-4.7354	0.102615	DEFB132
chr7:69266998-69267498	-4.7315		MTCO2P25
chr20:58894461-58894961	-4.73066	0.0556218	ENSG00000293655
chr1:153606136-153606636	-4.7268	0.110806	ENSG00000285867
chr16:50609256-50609756	-4.7268	0.110806	ENSG00000205414
chr15:73987959-73988459	-4.7268	0.110806	STOML1
chr6:169975775-169976275	-4.7259	0.0591634	ENSG00000301731
chr18:13877081-13877581	-4.72502		MC2R
chr12:3452480-3452980	-4.72502		ENSG00000290204
chr19:40388403-40388903	-4.72497	0.0586294	HIPK4
chr2:30649000-30649500	-4.72407	0.0728997	ENSG00000278908
chr8:132531127-132531627	-4.72363		HPYR1
chr6:42366321-42366821	-4.72363		ENSG00000306367
chr11:67971669-67972169	-4.72363		OR7E1P
chr1:8189983-8190483	-4.72363		ENSG00000229305
chr15:85584008-85584508	-4.72363		ENSG00000259375
chr8:80081007-80081507	-4.72363		ENSG00000276418
chr6:13289214-13289714	-4.72363		ENSG00000272379
chr6:82423420-82423920	-4.72363		ENSG00000300778
chr20:54639953-54640453	-4.72363		DOK5
chr20:11812381-11812881	-4.72363		RN7SKP111
chr3:66553613-66554113	-4.72363		ENSG00000296028
chr12:103422714-103423214	-4.72363		ENSG00000295962
chr14:89067268-89067768	-4.72363		ENSG00000302141
chr13:21902278-21902778	-4.72363		LINC00424
chr12:101984613-101985113	-4.72363		ENSG00000258308
chr9:88462152-88462652	-4.72363		RPL21P85
chr15:69919850-69920350	-4.72363		ENSG00000309497
chr6:114167488-114167988	-4.72363		RNA5SP213
chr12:75635581-75636081	-4.72363		ENSG00000286259
chr5:93408848-93409348	-4.72363		ENSG00000301721
chr6:51558993-51559493	-4.72363		RPS15AP20
chr5:95812836-95813336	-4.72363		GLRX
chr4:163554839-163555339	-4.72363		ENSG00000273449
chr20:25763988-25764488	-4.72363		ENSG00000300512
chr12:49212867-49213367	-4.72363		Metazoa_SRP
chr2:170523457-170523957	-4.72363		HMGB1P4
chr10:71675308-71675808	-4.72363		ENSG00000300551
chr18:46296996-46297496	-4.72363		ARK2C
chr7:99255578-99256078	-4.72363		KPNA7
chr14:68278986-68279486	-4.72363		RN7SL108P
chr15:59545553-59546053	-4.72363		RPL21P117
chr7:25262479-25262979	-4.72363		U3
chr1:213737602-213738102	-4.72363		ENSG00000302811
chr2:9074480-9074980	-4.72363		RPL30P3
chrX:53526202-53526702	-4.72363		MIR98
chr5:35303156-35303656	-4.72363		ENSG00000304378
chr16:63983340-63983840	-4.72363		ENSG00000261653
chr6:45988613-45989113	-4.72363		RNU6-754P
chr4:160982998-160983498	-4.72363		RPS14P7
chr2:121835506-121836006	-4.72363		LINC01823
chr6:52065547-52066047	-4.72363		PKHD1
chr6:22906052-22906552	-4.72363		ENSG00000303849
chr6:68233583-68234083	-4.72363		LINC02549
chrX:85590656-85591156	-4.72363
chr4:94342577-94343077	-4.72363		HPGDS
chr6:46062209-46062709	-4.72363		CLIC5
chr2:113133744-113134244	-4.72363		PSD4
chr5:150631496-150631996	-4.72363		ENSG00000286657
chr22:27673663-27674163	-4.72363		ENSG00000295865
chr1:39494378-39494878	-4.72363		BMP8A
chr15:91611736-91612236	-4.72363		ENSG00000258765
chr1:40014944-40015444	-4.72363		CAP1
chr5:175362532-175363032	-4.72363		ENSG00000306776
chr5:153537139-153537639	-4.72363		GRIA1
chr1:48059119-48059619	-4.72363		LINC02794
chr22:25015160-25015660	-4.72363		ENSG00000279085
chr6:14941139-14941639	-4.72363		ENSG00000303204
chr19:33625842-33626342	-4.72363		CHST8
chrX:145881506-145882006	-4.72363		ENSG00000299742
chr14:31897556-31898056	-4.72363		ENSG00000257472
chr6:12899463-12899963	-4.72363		ENSG00000304003
chr1:164155259-164155759	-4.72363		ENSG00000306805
chr6:113671281-113671781	-4.72363		LINC02541
chr11:116503663-116504163	-4.72363		LINC02151
chr12:122713846-122714346	-4.72363		HCAR3
chr8:17664648-17665148	-4.72363		MIR548V
chr7:41927364-41927864	-4.72363		ENSG00000298200
chr12:19396649-19397149	-4.72363		AEBP2
chr2:168427322-168427822	-4.72363		RN7SL813P
chr6:129568753-129569253	-4.72363		ENSG00000226149
chr11:122672729-122673229	-4.72363		ENSG00000286341
chrX:117742592-117743092	-4.72363		ENSG00000279587
chr8:71173501-71174001	-4.72363		ENSG00000254031
chr10:60668128-60668628	-4.72363		ARL4AP1
chr10:64574384-64574884	-4.72363		RPL17P35
chr1:44073307-44073807	-4.72363		ENSG00000227163
chrX:2566002-2566502	-4.72363		ENSG00000309448
chrX:140665879-140666379	-4.72363		LINC00632
chr6:4480724-4481224	-4.72363		LINC02533
chr13:100661801-100662301	-4.72363		ENSG00000289594
chrX:68871770-68872270	-4.72363		ENSG00000308582
chr4:169062654-169063154	-4.72363		ENSG00000297065
chr1:19948836-19949336	-4.72363		RN7SL304P
chr20:11935529-11936029	-4.72363		BTBD3-AS1
chr10:60032717-60033217	-4.72363		ENSG00000308015
chr3:73827721-73828221	-4.72363		LINC02005
chr19:44826725-44827225	-4.72363		BCAM
chr13:27496586-27497086	-4.72363		RNU6-63P
chr20:33453734-33454234	-4.72363		SNTA1
chr19:32061263-32061763	-4.72363		LINC01837
chr2:14756322-14756822	-4.72363		ENSG00000303625
chr11:57237874-57238374	-4.72363		APLNR
chr5:112485936-112486436	-4.72363		HMGB3P16
chr1:11377647-11378147	-4.72363		ENSG00000302176
chr10:110451437-110451937	-4.72363		HMGB3P5
chr2:130771323-130771823	-4.72363		CYCSP8
chr8:18118924-18119424	-4.72363		ABRAXAS1P2
chr12:112570049-112570549	-4.72363		RPH3A
chrX:134415917-134416417	-4.72363		PHF6
chr13:41462789-41463289	-4.72363		RGCC
chr3:167166711-167167211	-4.72363		PPIAP74
chr18:5978771-5979271	-4.72363		ENSG00000265487
chr12:64931893-64932393	-4.72363		RNU6ATAC42P
chr18:8314115-8314615	-4.72363		ENSG00000305870
chr6:75347856-75348356	-4.72363		ENSG00000237174
chr5:148268423-148268923	-4.72363		SPINK13
chr6:36755582-36756082	-4.72363		ENSG00000285888
chr20:14963193-14963693	-4.72363		ENSG00000237832
chr10:25721085-25721585	-4.72363		HIRAP1
chr2:234366803-234367303	-4.72363		ENSG00000288040
chr1:8092498-8092998	-4.72363		ENSG00000301325
chr16:58102440-58102940	-4.7105		TIPINP2
chr14:74225119-74225619	-4.7105		ENSG00000296668
chr4:94679845-94680345	-4.7105		ENSG00000249951
chr1:36337573-36338073	-4.70915	0.00940275	ENSG00000286379
chr4:10143361-10143861	-4.70783	0.0130168	ENSG00000250393
chr4:8265838-8266338	-4.70726	0.370934	HTRA3
chr17:5781132-5781632	-4.70672	0.0553361	ENSG00000285471
chrX:119970511-119971011	-4.7059	0.0752703	NKAP
chr2:17442213-17442713	-4.70564	0.0779247	PSMC1P10
chr7:45183468-45183968	-4.70458		ENSG00000305497
chr10:118033840-118034340	-4.70405	0.0554971	CASC2
chr10:114276196-114276696	-4.70405	0.0554971	ENSG00000275024
chr1:27876756-27877256	-4.70327		THEMIS2
chr9:130362551-130363051	-4.70327		RN7SL665P
chr20:50861839-50862339	-4.69923		TMSB4XP6
chr8:19135597-19136097	-4.69923		ENSG00000254242
chr20:44958211-44958711	-4.69923		TOMM34
chr7:17548239-17548739	-4.69923		LINC02889
chr2:183282643-183283143	-4.69923		LIN28AP1
chr3:46123620-46124120	-4.69923		CCR3
chr5:52579355-52579855	-4.69923		MFSD4BP1
chr2:191680136-191680636	-4.69923		ENSG00000274845
chr15:63929015-63929515	-4.69923		ENSG00000259351
chr6:130281794-130282294	-4.69923		SAMD3
chr12:523434-523934	-4.69923		ENSG00000304192
chr7:99509801-99510301	-4.69923		ZNF394
chr10:97784501-97785001	-4.69923		SFRP5
chr1:18225142-18225642	-4.69923		IGSF21-AS1
chr5:54234377-54234877	-4.69923		ENSG00000279638
chr14:88632450-88632950	-4.69923		ENSG00000278576
chr15:72351627-72352127	-4.69923		ENSG00000260729
chr9:69432884-69433384	-4.69923		ENSG00000243888
chr9:11374909-11375409	-4.69923		ENSG00000286474
chr10:96366231-96366731	-4.69923		OPALIN
chr2:48572765-48573265	-4.69923		ENSG00000293776
chr1:22978217-22978717	-4.69923		LACTBL1
chr16:58109557-58110057	-4.69923		ENSG00000260545
chr11:60730690-60731190	-4.69923		MS4A18
chr14:23028858-23029358	-4.69923		ENSG00000279656
chr2:110104268-110104768	-4.69923		MALL
chr3:123660243-123660743	-4.69923		HACD2
chr7:45511698-45512198	-4.69923		ENSG00000226999
chr9:6034949-6035449	-4.69923		ENSG00000228739
chr1:82464999-82465499	-4.69923		ENSG00000308519
chr11:30366109-30366609	-4.69923		RPL12P30
chr11:12050602-12051102	-4.69923		ENSG00000307258
chr13:110617262-110617762	-4.69923		NAXD-AS1
chr14:82152343-82152843	-4.69923		ENSG00000294322
chr10:80544011-80544511	-4.69923		TSPAN14-AS1
chr13:81406691-81407191	-4.69923		ENSG00000301949
chr3:104555870-104556370	-4.69923		ENSG00000297654
chr4:27024738-27025238	-4.69923		ENSG00000299438
chr6:161379539-161380039	-4.69923		ENSG00000286498
chrX:109270996-109271496	-4.69923		GAPDHP77
chr18:58915926-58916426	-4.69923		RNU2-69P
chr3:141045586-141046086	-4.69923		SPSB4
chr6:35576464-35576964	-4.69923		ENSG00000289456
chr9:335959-336459	-4.69923		ENSG00000301432
chr16:48908985-48909485	-4.69923		ENSG00000304097
chr16:3644565-3645065	-4.69923		ENSG00000263235
chr18:25652405-25652905	-4.69923		RN7SL97P
chr5:171688974-171689474	-4.69923		ENSG00000308483
chr17:10011102-10011602	-4.69923		RCVRN
chr15:86878567-86879067	-4.69923		ENSG00000259636
chr10:106820141-106820641	-4.69923		ENSG00000298047
chr2:216739086-216739586	-4.69923		IGFBP5
chr1:8913485-8913985	-4.69923		ENSG00000232663
chr5:63552022-63552522	-4.69923		ENSG00000287179
chr5:124127579-124128079	-4.69923		ENSG00000297714
chr10:121414768-121415268	-4.69923		RN7SKP167
chr8:6953465-6953965	-4.69923		ENSG00000295989
chrX:33987391-33987891	-4.69923		FAM47A
chr2:19059003-19059503	-4.69923		ENSG00000301178
chr1:226348088-226348588	-4.69923		ENSG00000289348
chr10:67913223-67913723	-4.69923		SIRT1
chr8:123824633-123825133	-4.69923		FER1L6
chr2:80351194-80351694	-4.69923		LRRTM1
chr12:120829988-120830488	-4.69923		ARF1P2
chr7:107685635-107686135	-4.69923		ENSG00000300331
chr1:13498565-13499065	-4.69923		ENSG00000301663
chr2:25976970-25977470	-4.69923		ENSG00000309231
chr9:119998434-119998934	-4.69923		ENSG00000299636
chr2:96513649-96514149	-4.69923		NEURL3
chr2:204039926-204040426	-4.69923		ENSG00000235951
chr22:23152637-23153137	-4.69923		ENSG00000294355
chr3:42534522-42535022	-4.69923		VIPR1-AS1
chr9:133552293-133552793	-4.69923		ADAMTSL2
chr12:120690777-120691277	-4.69923		MLEC
chr17:21236881-21237381	-4.69923		RN7SL426P
chr1:47732315-47732815	-4.69923		ENSG00000223814
chr16:11487241-11487741	-4.69923		ENSG00000262999
chr1:93992863-93993363	-4.69923		ENSG00000308931
chr9:126756914-126757414	-4.69923		ENSG00000293823
chr17:63260971-63261471	-4.69923		ENSG00000263501
chr2:96254547-96255047	-4.69923		TMEM127
chrX:136608524-136609024	-4.69923		RNU6-320P
chr2:47688683-47689183	-4.69923		ENSG00000230979
chr9:124728033-124728533	-4.69923		MIR181B2
chr17:27627284-27627784	-4.69923		ENSG00000266872
chr6:150430977-150431477	-4.69923		ENSG00000296954
chr2:10233208-10233708	-4.69923		ENSG00000294395
chr22:28911366-28911866	-4.69923		ENSG00000302057
chr1:46378721-46379221	-4.69923		ENSG00000225779
chr2:234156095-234156595	-4.69923		ENSG00000304326
chr12:41484842-41485342	-4.69923		ENSG00000257228
chr12:120967106-120967606	-4.69923		HNF1A
chr12:46219750-46220250	-4.69923		ENSG00000274591
chr6:99049353-99049853	-4.69923		ENSG00000271042
chr1:217881757-217882257	-4.69923		ENSG00000310360
chr9:107044812-107045312	-4.69923		ENSG00000230782
chr5:170092937-170093437	-4.69923		FOXI1
chr6:99331519-99332019	-4.69923		FAXC
chr6:4675049-4675549	-4.69923		ENSG00000307613
chr20:57352174-57352674	-4.69923		RAE1
chr16:11427342-11427842	-4.69923		ENSG00000262999
chr10:30754497-30754997	-4.69923		LINC02644
chr19:28610778-28611278	-4.69923		ENSG00000266976
chr17:67783357-67783857	-4.69923		RPL17P41
chr6:13410806-13411306	-4.69923		ENSG00000295803
chr5:76836353-76836853	-4.69923		RN7SL208P
chr16:76118306-76118806	-4.69923		ENSG00000260223
chr22:27933116-27933616	-4.69923		ENSG00000294461
chr9:130070393-130070893	-4.69923		ENSG00000289226
chr17:37686292-37686792	-4.69923		ENSG00000302846
chr22:48561827-48562327	-4.69923		ENSG00000281732
chr15:90334153-90334653	-4.69923		ENSG00000310483
chr1:114297991-114298491	-4.69923		MRPL57P1
chr1:63669303-63669803	-4.69923		ENSG00000308067
chr14:96507645-96508145	-4.69923		PAPOLA-DT
chr11:129320983-129321483	-4.69923		ENSG00000306048
chr3:48408228-48408728	-4.69923		PLXNB1
chr22:36252809-36253309	-4.69923		APOL1
chr7:148906554-148907054	-4.69923		RN7SL569P
chr11:59436875-59437375	-4.69923		OR5A1
chr18:2303690-2304190	-4.69923		ENSG00000297295
chr12:63901335-63901835	-4.69923		ENSG00000256399
chr5:80565291-80565791	-4.69923		ANKRD34B
chr6:34461828-34462328	-4.69923		PACSIN1
chr3:78993345-78993845	-4.69923		RN7SL751P
chr12:31315791-31316291	-4.69923		ENSG00000256176
chr1:212430263-212430763	-4.69923		NENF
chr1:204241012-204241512	-4.69923		GOLT1A
chr2:222082707-222083207	-4.69923		RPL23AP28
chr7:146223069-146223569	-4.69923		ENSG00000274127
chr13:110533479-110533979	-4.69923		ENSG00000289010
chr18:12744038-12744538	-4.69923		ENSG00000266961
chr17:44188059-44188559	-4.69923		ASB16-AS1
chr9:135102848-135103348	-4.69923		ENSG00000307225
chr12:98990579-98991079	-4.69923		ENSG00000257458
chr1:41580668-41581168	-4.69923		ENSG00000230638
chr10:17276734-17277234	-4.69923		ENSG00000234961
chr1:19385920-19386420	-4.69923		ENSG00000306364
chr14:61229442-61229942	-4.69923		ENSG00000301825
chr11:77159941-77160441	-4.69923		ENSG00000296534
chr9:109338422-109338922	-4.69923		Y_RNA
chr18:35946158-35946658	-4.69923		ENSG00000300808
chr10:94125189-94125689	-4.69923		ENSG00000298122
chr13:112450750-112451250	-4.69923		ENSG00000295796
chr1:804542-805042	-4.69923		ENSG00000230092
chr10:127774682-127775182	-4.69923		FOXI2
chr15:68708064-68708564	-4.69923		CARS1P1
chr18:31587423-31587923	-4.69923		ENSG00000294516
chrX:7074488-7074988	-4.69923		ENSG00000228550
chr9:26499413-26499913	-4.69923		ENSG00000309811
chr2:3658267-3658767	-4.69923		ALLC
chr4:145709310-145709810	-4.69923		ENSG00000295738
chr9:96555829-96556329	-4.69923		ENSG00000294402
chr4:52266084-52266584	-4.69923		ENSG00000306485
chr18:36331323-36331823	-4.69923		FHOD3
chr11:12809077-12809577	-4.69923		ENSG00000254688
chrX:129028212-129028712	-4.69923		TJAP1P1
chr1:244905601-244906101	-4.69923		ENSG00000301467
chr5:129051048-129051548	-4.69923		ISOC1
chr11:67526190-67526690	-4.69923		CABP2
chr11:107989238-107989738	-4.69923		CUL5
chr4:24721948-24722448	-4.69923		ENSG00000251638
chr3:55708960-55709460	-4.69923		ENSG00000305044
chr7:56040745-56041245	-4.69923		PSPH
chr1:7433146-7433646	-4.69923		CAMTA1-AS1
chr5:20526032-20526532	-4.69923		CDH18
chr15:67116665-67117165	-4.69923		SMAD3-AS1
chr1:223387504-223388004	-4.69923		CCDC185
chr22:24655330-24655830	-4.69923		POM121L10P
chr1:22767116-22767616	-4.69923		MIR4684
chr15:55801453-55801953	-4.69923		ENSG00000259369
chr6:77834551-77835051	-4.69923		MEI4
chr8:9782030-9782530	-4.69923		ENSG00000293865
chr4:113540695-113541195	-4.69923		RNU1-138P
chr2:40300293-40300793	-4.69923		ENSG00000289013
chr16:55675014-55675514	-4.69923		SLC6A2
chr6:167200778-167201278	-4.69923		ENSG00000286674
chr2:26644330-26644830	-4.69923		ENSG00000309765
chr11:19698314-19698814	-4.69739	0.268509	ENSG00000302767
chrX:41259432-41259932	-4.69673	0.338485	LINC02601
chr3:13767454-13767954	-4.69673	0.338485	WNT7A
chrX:150952615-150953115	-4.69673	0.338485	RNU6-383P
chr15:48392264-48392764	-4.69673	0.338485	DUT-AS1
chr7:32578070-32578570	-4.689		AVL9
chr3:73377028-73377528	-4.689		ENSG00000309334
chr12:57372082-57372582	-4.68772	0.0134068	RNU6-879P
chr12:113576952-113577452	-4.68418	0.349133	LHX5
chr18:77772173-77772673	-4.68418	0.349133	ENSG00000293804
chr22:23224033-23224533	-4.68366		RN7SL263P
chr15:84921193-84921693	-4.6835	0.339005	ENSG00000286505
chr20:3902986-3903486	-4.6835	0.339005	PANK2-AS1
chr17:59379914-59380414	-4.6835	0.339005	MIR4729
chr8:22160123-22160623	-4.6835	0.339005	LGI3
chr17:170226-170726	-4.67785	0.0612389	DOC2B
chr10:129614258-129614758	-4.67719	0.0734556	ENSG00000287466
chr1:29930502-29931002	-4.6746	0.0237661	ENSG00000270927
chr9:107373820-107374320	-4.67098		ENSG00000299203
chr7:107203718-107204218	-4.67043	0.00651287	ENSG00000272072
chr7:64789120-64789620	-4.66161	0.297658	ZNF138
chr20:3668721-3669221	-4.65816		GFRA4
chr20:1363617-1364117	-4.65734	0.054435	ENSG00000229728
chr8:56167051-56167551	-4.65717		PLAG1
chr6:142868854-142869354	-4.65717		ENSG00000299710
chr9:98810993-98811493	-4.65717		GALNT12
chr2:120607739-120608239	-4.65717		ENSG00000304145
chr8:138193756-138194256	-4.65717		ENSG00000253288
chr16:81692851-81693351	-4.65717		ENSG00000295517
chr6:28434376-28434876	-4.65717		ZSCAN23
chr4:156943915-156944415	-4.65717		PDGFC
chr2:194759071-194759571	-4.65717		LINC01790
chr14:34097977-34098477	-4.65717		ENSG00000308531
chr8:61053451-61053951	-4.65717		CLVS1
chr5:116536703-116537203	-4.65717		RPS14P8
chr2:132544029-132544529	-4.65717		RN7SKP103
chr2:214577481-214577981	-4.65717		VWC2L-IT1
chr4:188127366-188127866	-4.65717		RNU6-173P
chr1:43055726-43056226	-4.65717		ENSG00000310359
chr19:30131260-30131760	-4.65717		ENSG00000288072
chr12:102584244-102584744	-4.65717		ENSG00000296233
chr9:114141598-114142098	-4.65717		COL27A1
chr1:58648437-58648937	-4.65717		ENSG00000185839
chr21:42707414-42707914	-4.65717		PDE9A-AS1
chr4:108053987-108054487	-4.65717		CYP2U1-AS1
chr17:16997967-16998467	-4.65717		LINC02090
chr13:23380506-23381006	-4.65717		RPLP1P13
chr5:115111051-115111551	-4.65717		ENSG00000250242
chr11:11416895-11417395	-4.65717		CSNK2A3
chrX:43560172-43560672	-4.65717		MAOA
chr5:18487953-18488453	-4.65717		ENSG00000295029
chr15:34056002-34056502	-4.65717		AVEN
chr21:35614517-35615017	-4.65717		EZH2P1
chr9:77707652-77708152	-4.65717		GNA14
chr2:121219928-121220428	-4.65717		ENSG00000236145
chr2:200618670-200619170	-4.65717		AOX1
chr10:79342764-79343264	-4.65717		PPIF
chr20:1400642-1401142	-4.65717		FKBP1A
chr19:27751411-27751911	-4.65717		ENSG00000261770
chr10:47433388-47433888	-4.65717		LINC03029
chr17:73386492-73386992	-4.65717		CDC42EP4
chr12:121490552-121491052	-4.65717		MIR7107
chr22:50069852-50070352	-4.65717		TTLL8
chr7:74332942-74333442	-4.65717		CLIP2
chr16:21139415-21139915	-4.65717		LDAF1
chr1:63624948-63625448	-4.65717		RN7SL130P
chr1:17107079-17107579	-4.65717		PADI2
chr4:166140932-166141432	-4.65717		ENSG00000308604
chr16:55297081-55297581	-4.65717		RN7SL841P
chr11:95378090-95378590	-4.65717		ENSG00000250390
chr18:370751-371251	-4.65717		ENSG00000303421
chr6:7115049-7115549	-4.65717		RREB1
chr16:23207493-23207993	-4.65717		ENSG00000260741
chr7:150415082-150415582	-4.65717		ENSG00000302786
chr15:90124126-90124626	-4.65717		IDH2-DT
chr20:34181309-34181809	-4.65682	0.0756704	ENSG00000303127
chrX:429824-430324	-4.65682	0.0756704	Metazoa_SRP
chr5:151708493-151708993	-4.65682	0.0756704	RN7SKP232
chr22:49566654-49567154	-4.65563	0.0555132	ENSG00000213279
chr10:1355058-1355558	-4.65557	0.075239	ENSG00000233052
chr19:33632072-33632572	-4.65332	0.0533851	CHST8
chr4:7820477-7820977	-4.65322	0.3039	ENSG00000296635
chr2:86143860-86144360	-4.65044	0.247866	SNORD94
chr2:119377370-119377870	-4.65006	0.0555892	DBI
chr17:4835129-4835629	-4.65006	0.0555892	MINK1
chr4:154257147-154257647	-4.64763		ENSG00000280005
chrX:1927189-1927689	-4.64762		ENSG00000296590
chr17:78533989-78534489	-4.64762		RN7SL454P
chr17:4481954-4482454	-4.64762		ENSG00000262823
chr11:32713441-32713941	-4.64762		ENSG00000244535
chr6:123395297-123395797	-4.64762		TRDN-AS1
chr17:50792141-50792641	-4.64762		ENSG00000290053
chr18:37345956-37346456	-4.64762		ENSG00000279678
chr3:101864323-101864823	-4.64762		RDUR
chr1:160861004-160861504	-4.64762		CD244
chr11:27209518-27210018	-4.64762		ENSG00000294117
chr11:1386635-1387135	-4.64762		ENSG00000301036
chr5:175561626-175562126	-4.64762		ENSG00000299105
chr15:66931266-66931766	-4.64762		ENSG00000259437
chrX:77502153-77502653	-4.64762		ENSG00000295984
chr4:141027336-141027836	-4.64762		ENSG00000307939
chr6:42348987-42349487	-4.64762		ENSG00000306367
chr3:71109423-71109923	-4.64762		ENSG00000310487
chr4:62199158-62199658	-4.64762		ADGRL3-AS1
chr17:4343195-4343695	-4.64762		RN7SL774P
chr2:85921721-85922221	-4.64762		ENSG00000306952
chr9:112308002-112308502	-4.64762		ENSG00000307073
chr13:111316186-111316686	-4.64762		TEX29
chr2:203685228-203685728	-4.64762		ENSG00000295810
chr5:79699800-79700300	-4.64762		CMYA5
chr15:60402686-60403186	-4.64762		ANXA2
chr17:74933542-74934042	-4.64762		OTOP3
chr14:26403751-26404251	-4.64762		ENSG00000309558
chr15:47333692-47334192	-4.64762		ENSG00000259554
chr2:202475374-202475874	-4.64762		H3P8
chr22:23926337-23926837	-4.64762		KLHL5P1
chr5:3517288-3517788	-4.64762		ENSG00000309259
chr22:29044620-29045120	-4.64762		ZNRF3-AS1
chr6:76247469-76247969	-4.64762		RNU6-248P
chr13:97116329-97116829	-4.64762		ENSG00000303070
chr17:57476954-57477454	-4.64762		ENSG00000279281
chr10:8594673-8595173	-4.64762		CHCHD3P1
chr2:182719114-182719614	-4.64762		DNAJC10
chr5:171275732-171276232	-4.64762		USP12P1
chr9:89312907-89313407	-4.64762		MIR3153
chr11:88689494-88689994	-4.64762		RNU6-16P
chr15:74356038-74356538	-4.64762		PPIAP46
chr17:19908022-19908522	-4.64762		ENSG00000308788
chr4:184162758-184163258	-4.64762		ENSG00000295598
chr4:48329149-48329649	-4.64762		SLAIN2
chr2:69992783-69993283	-4.64762		ENSG00000305817
chr19:35379961-35380461	-4.64762		EEF1A1P7
chr10:123639950-123640450	-4.64762		GPR26
chr13:45532706-45533206	-4.64762		RNA5SP27
chr17:47641018-47641518	-4.64762		KPNB1
chr11:78667367-78667867	-4.64762		ENSG00000296773
chr6:22877637-22878137	-4.64762		ENSG00000303849
chr2:18518180-18518680	-4.64762		ENSG00000303610
chr5:130289174-130289674	-4.64762		ENSG00000305378
chr1:170790155-170790655	-4.64762		ENSG00000295370
chr5:142461576-142462076	-4.64762		ENSG00000294693
chr2:25689832-25690332	-4.64762		Y_RNA
chr3:157204270-157204770	-4.64762		PCBP2P4
chr5:151024560-151025060	-4.64762		GPX3
chr1:28800300-28800800	-4.64762		ENSG00000305996
chr6:146358241-146358741	-4.64762		ENSG00000216811
chr16:77223992-77224492	-4.64762		VN2R10P
chr12:30979716-30980216	-4.64762		ENSG00000226472
chr12:111262864-111263364	-4.64727	0.346414	MIR6760
chr1:109279990-109280490	-4.64664		PSRC1
chr9:69187180-69187680	-4.64584	0.123459	TJP2
chr5:512782-513282	-4.64551	0.0555892	ENSG00000250385
chr12:121760259-121760759	-4.64408	0.0366371	ENSG00000272849
chr1:17449145-17449645	-4.64321	0.0598049	ENSG00000307703
chr19:1178979-1179479	-4.64308	0.076093	STK11
chr15:78813953-78814453	-4.64289	0.0144161	ADAMTS7
chr15:72114167-72114667	-4.64278	0.0470199	SENP8
chr7:108335254-108335754	-4.64231	0.0782884	ENSG00000303545
chr10:69020467-69020967	-4.64231	0.0782884	ACTBP14
chr16:75051194-75051694	-4.64126		WDR59
chr2:9374325-9374825	-4.64074	0.0612389	ITGB1BP1
chr20:47669914-47670414	-4.63755		ENSG00000255438
chr1:181731930-181732430	-4.63755		RNA5SP70
chr1:38121206-38121706	-4.63755		LINC02786
chr4:81425398-81425898	-4.63755		RNU5A-2P
chrX:136529188-136529688	-4.63755		VGLL1
chr1:48698229-48698729	-4.63755		BEND5
chr19:39137716-39138216	-4.63755		ENSG00000269172
chr15:90612995-90613495	-4.63755		ENSG00000259314
chr10:3072074-3072574	-4.63755		PFKP-DT
chr22:22424390-22424890	-4.63755		IGLVI-38
chr5:31999428-31999928	-4.63755		ENSG00000308898
chr2:31107587-31108087	-4.63755		GALNT14
chr13:45260313-45260813	-4.63644		ENSG00000270381
chrX:49956269-49956769	-4.63644		RNU6-421P
chr5:81129960-81130460	-4.63644		ENSG00000249772
chr2:50595289-50595789	-4.63644		MTCO1P42
chr8:49216849-49217349	-4.63644		ENSG00000296897
chr6:163998386-163998886	-4.63644		ENSG00000310515
chr20:6715264-6715764	-4.63644		LINC01713
chr12:53209198-53209698	-4.63644		ENSG00000297487
chr1:147490972-147491472	-4.63644		OR13Z3P
chr1:175197463-175197963	-4.63644		KIAA0040
chr2:239821077-239821577	-4.63644		ENSG00000302293
chr12:69988505-69989005	-4.63644		ENSG00000257241
chr1:62156066-62156566	-4.63644		ENSG00000298960
chr14:69716095-69716595	-4.63644		SRSF5
chr18:6731416-6731916	-4.63644		ARHGAP28-AS1
chr3:134806083-134806583	-4.63644		ENSG00000286982
chr2:6992054-6992554	-4.63644		ENSG00000309422
chr22:32827011-32827511	-4.63644		TIMP3
chr3:17155648-17156148	-4.63644		ENSG00000285731
chr17:37109988-37110488	-4.63644		ENSG00000274308
chr17:8670559-8671059	-4.63644		ENSG00000309385
chr14:66136934-66137434	-4.63644		LINC02290
chr6:137315092-137315592	-4.63644		ENSG00000307896
chr6:18493461-18493961	-4.63644		MIR548A1HG
chr11:61790247-61790747	-4.63644		MIR611
chrX:48580604-48581104	-4.63644		ENSG00000279528
chr13:105560578-105561078	-4.63644		ENSG00000289454
chrX:49836662-49837162	-4.63644		USP27X-DT
chr2:41879424-41879924	-4.63534		RNU4-63P
chr3:177611190-177611690	-4.63534		ENSG00000200288
chr15:45100955-45101455	-4.63534		DUOX2
chr19:14771058-14771558	-4.63534		ADGRE2
chr9:33205212-33205712	-4.63534		SPINK4
chr19:5182815-5183315	-4.63534		PTPRS-AS1
chr9:16332974-16333474	-4.63534		ENSG00000298303
chr19:47991882-47992382	-4.63534		BSPH1
chr5:137206039-137206539	-4.63534		ENSG00000293943
chr4:5474481-5474981	-4.63534		RN7SKP275
chr3:126911359-126911859	-4.63534		ENSG00000303597
chr1:178494476-178494976	-4.63534		CLEC20A
chr20:621990-622490	-4.63534		TCF15
chrX:71171480-71171980	-4.63534		ENSG00000228427
chr5:173157833-173158333	-4.63534		ENSG00000253172
chr9:77903195-77903695	-4.63534		ENSG00000307379
chr21:20856883-20857383	-4.63534		ENSG00000309159
chr12:11607623-11608123	-4.63534		ENSG00000296981
chr2:114580089-114580589	-4.63534		DPP10
chr2:218336524-218337024	-4.63534		MIR6810
chr5:41947149-41947649	-4.63534		RPSAP38
chr12:93380558-93381058	-4.63534		NUDT4
chr1:26961517-26962017	-4.63534		ENSG00000297103
chr1:24924810-24925310	-4.63534		MIR6731
chr2:42486276-42486776	-4.63534		KCNG3
chr22:50539435-50539935	-4.63534		ENSG00000296469
chrX:39753181-39753681	-4.63534		ENSG00000297813
chr2:80299374-80299874	-4.63534		LRRTM1
chr11:17875523-17876023	-4.63534		ENSG00000302476
chr6:106913535-106914035	-4.63534		ENSG00000299360
chr4:114045979-114046479	-4.63534		ENSG00000301693
chr4:104011984-104012484	-4.63534		LINC02503
chr5:168697256-168697756	-4.63534		SLIT3-AS2
chr3:69925991-69926491	-4.63534		SAMMSON
chr22:44805819-44806319	-4.63534		ARHGAP8
chr14:101481202-101481702	-4.63534		ENSG00000294818
chr14:88364575-88365075	-4.63534		SPATA7
chr10:46033558-46034058	-4.63534		ENSG00000305167
chr7:31026272-31026772	-4.63534		ADCYAP1R1
chr9:29777860-29778360	-4.63534		ME2P1
chr5:113110009-113110509	-4.63534		ENSG00000303193
chr19:20216487-20216987	-4.63534		ENSG00000308825
chr3:42476713-42477213	-4.63534		ENSG00000306023
chr9:95057582-95058082	-4.63534		MIR6081
chr6:144265327-144265827	-4.63534		ENSG00000216475
chr4:87745537-87746037	-4.63534		Y_RNA
chr19:47123045-47123545	-4.63534		ZC3H4
chr2:106537894-106538394	-4.63534		ENSG00000231505
chr18:74587619-74588119	-4.63534		ZNF407
chr3:151349001-151349501	-4.63534		P2RY13
chr2:6202512-6203012	-4.63534		ENSG00000302302
chr1:34379840-34380340	-4.63534		ENSG00000309519
chr7:139424452-139424952	-4.63534		ENSG00000310166
chr18:22069294-22069794	-4.63258	0.0630118	RNU6ATAC20P
chr12:133212720-133213220	-4.63254	0.0271574	ENSG00000255919
chr6:16270667-16271167	-4.63177	0.0946606	ENSG00000282024
chr7:36303355-36303855	-4.63177	0.0946606	ENSG00000234457
chr14:67422643-67423143	-4.63046		ENSG00000297881
chr4:10136597-10137097	-4.6302	0.0199952	ENSG00000250393
chr2:85318463-85318963	-4.62354	0.0796601	ENSG00000246575
chr1:224308845-224309345	-4.62354	0.0796601	RNU6-1008P
chr13:83715874-83716374	-4.62271	0.459866	ENSG00000286446
chr9:108864292-108864792	-4.62241		ACTL7A
chr19:37009895-37010395	-4.61901	6.36136e-06	ENSG00000300522
chr7:140714998-140715498	-4.6112	0.0488133	NDUFB2-AS1
chr7:27512914-27513414	-4.61099	0.0353884	ENSG00000235574
chr2:230976592-230977092	-4.60587		SPATA3
chr14:34465131-34465631	-4.60534		EGLN3
chr22:31351250-31351750	-4.60534		LINC01521
chr15:101391395-101391895	-4.60395	0.0575357	PCSK6-AS1
chr20:3064791-3065291	-4.60364	0.0592259	OXT
chr1:168091129-168091629	-4.60364	0.0592259	ENSG00000306311
chr17:4164753-4165253	-4.60364	0.0592259	ENSG00000263165
chr1:23252839-23253339	-4.60263	0.0623552	ENSG00000302918
chr16:66995521-66996021	-4.60243	0.0510074	ENSG00000289415
chr19:49510493-49510993	-4.60243	0.0510074	FCGRT
chr3:66317424-66317924	-4.60243	0.0510074	RN7SL482P
chr1:3127189-3127689	-4.60011	0.31805	MIR4251
chr19:11357852-11358352	-4.59872	0.0575037	PLPPR2
chr13:97843382-97843882	-4.59854		RPL7AP61
chrX:150762833-150763333	-4.59854		PPIAP91
chr1:22539551-22540051	-4.59854		ZBTB40-IT1
chr3:141636452-141636952	-4.59854		LRRC78P
chr20:5607631-5608131	-4.59854		GPCPD1
chr1:53521183-53521683	-4.59812	0.059356	ENSG00000306552
chr14:65034883-65035383	-4.59784	0.0604752	MIR4706
chr7:57203283-57203783	-4.59738	1.21145e-10	ENSG00000296007
chr16:17476649-17477149	-4.59629	0.0241417	ENSG00000294549
chr1:197486887-197487387	-4.59574		ENSG00000230260
chr10:79263203-79263703	-4.59574		PPIF
chr19:37136115-37136615	-4.59557	0.0309975	ENSG00000267437
chr3:46162899-46163399	-4.59543	0.0614255	FLT1P1
chr4:184106811-184107311	-4.59543	0.0614255	ENSG00000287433
chr1:1932854-1933354	-4.59539	0.0614255	TMEM52
chr2:47771165-47771665	-4.59443		U6
chr12:107375665-107376165	-4.59443		ENSG00000200897
chr17:39102205-39102705	-4.5935		ENSG00000286443
chr2:217085523-217086023	-4.5935		ENSG00000304387
chr11:2811498-2811998	-4.5935		ENSG00000296242
chr16:81765079-81765579	-4.5902	0.0205238	PLCG2
chr9:38484929-38485429	-4.58986		GAS2L1P1
chr13:33185771-33186271	-4.58986		STARD13-AS
chr8:8969750-8970250	-4.58986		RPL10P19
chr10:98087277-98087777	-4.58986		ENSG00000278752
chr1:119293717-119294217	-4.58986		ENSG00000309362
chr22:27019849-27020349	-4.58986		ENSG00000279440
chr8:11422346-11422846	-4.58986		RNU6-1084P
chr19:9859606-9860106	-4.58986		ENSG00000295575
chr13:45873426-45873926	-4.58986		SIAH3
chr4:147970099-147970599	-4.58986		ENSG00000270387
chr2:90215835-90216335	-4.58986		IGKV1D-8
chr12:69989110-69989610	-4.58986		ENSG00000257241
chr15:62993785-62994285	-4.58986		ENSG00000300579
chr1:53672602-53673102	-4.58986		RNU7-95P
chr7:141189267-141189767	-4.58986		ENSG00000261778
chr7:106216303-106216803	-4.58986		RNU6-392P
chr2:234316712-234317212	-4.58986		ENSG00000302899
chr17:9217646-9218146	-4.58986		ENSG00000273816
chr7:27422637-27423137	-4.58986		ENSG00000299110
chr17:42431797-42432297	-4.58986		RNU7-97P
chr7:20625006-20625506	-4.58986		ABCB5
chr22:36133819-36134319	-4.58986		ENSG00000304491
chr11:17268618-17269118	-4.58986		ENSG00000197149
chr19:22830442-22830942	-4.58986		ZNF723
chr16:56899992-56900492	-4.58986		MIR6863
chr10:104330156-104330656	-4.58986		ITPRIP
chr19:42318061-42318561	-4.58986		TMEM145
chr8:38733401-38733901	-4.58986		TACC1
chr1:53313565-53314065	-4.58986		ENSG00000232762
chr17:21707021-21707521	-4.58986		KCNJ18
chr7:137130667-137131167	-4.58986		ENSG00000224469
chr13:24234506-24235006	-4.58986		SPATA13-AS1
chr11:134543164-134543664	-4.58986		ENSG00000254573
chr4:5841169-5841669	-4.58986		ENSG00000289414
chr20:58459587-58460087	-4.58986		APCDD1L-DT
chr13:67546957-67547457	-4.58986		ENSG00000298846
chr16:19007431-19007931	-4.58986		RNU6-1340P
chr12:123869713-123870213	-4.58986		DNAH10OS
chr22:44585394-44585894	-4.58986		LINC00207
chrX:47244836-47245336	-4.58986		USP11
chr18:7953730-7954230	-4.58986		U3
chr7:15906445-15906945	-4.58986		ENSG00000286376
chr16:70624684-70625184	-4.58986		ENSG00000309512
chr6:31010664-31011164	-4.58986		MUC22
chr6:155117245-155117745	-4.58986		ENSG00000274451
chr15:66231062-66231562	-4.58986		MEGF11
chr2:149069200-149069700	-4.58986		TXNP5
chr2:15425654-15426154	-4.58986		RPS26P18
chr1:109883270-109883770	-4.58986		ENSG00000261055
chr20:51448899-51449399	-4.58986		MIR3194
chr1:85588329-85588829	-4.58986		SNORD81
chr8:106260834-106261334	-4.58986		ENSG00000254021
chrX:88837684-88838184	-4.58986		ENSG00000271157
chr5:150076945-150077445	-4.58986		RPL7P1
chr3:60588998-60589498	-4.58986		MTERF1P1
chr22:25212197-25212697	-4.58986		CRYBB2
chr9:69149427-69149927	-4.58986		TJP2
chr16:70707002-70707502	-4.58986		ENSG00000279412
chr3:149368429-149368929	-4.58986		TM4SF1
chr6:169099660-169100160	-4.58986		ENSG00000286826
chr10:54009967-54010467	-4.58986		PCDH15
chr6:139534138-139534638	-4.58986		LINC01625
chr17:4454231-4454731	-4.58986		SPNS3
chr3:52180690-52181190	-4.58986		ENSG00000310245
chr18:8756815-8757315	-4.58986		Y_RNA
chr2:47095581-47096081	-4.58986		ENSG00000225187
chr9:126578706-126579206	-4.58986		LMX1B-DT
chr15:100111142-100111642	-4.58986		ENSG00000259356
chr4:25564758-25565258	-4.58986		ENSG00000306142
chr11:116200829-116201329	-4.58986		ENSG00000294837
chr18:8829980-8830480	-4.58844	0.12482	ENSG00000272788
chr2:131140626-131141126	-4.58844	0.12482	PLEKHB2
chr5:137603605-137604105	-4.58564		SPOCK1
chr10:111102118-111102618	-4.58564		ENSG00000213247
chr4:10111979-10112479	-4.58557	0.0827672	RNA5SP155
chr19:9807544-9808044	-4.58429	0.199893	ENSG00000295613
chr7:128809208-128809708	-4.58429	0.122644	ENSG00000308696
chr12:12473137-12473637	-4.58301	0.0176112	ENSG00000290048
chr6:43124533-43125033	-4.58186		ENSG00000298885
chr13:30193386-30193886	-4.5805		ENSG00000279499
chr2:86556393-86556893	-4.57916	0.262631	CHMP3-AS1
chr1:36392131-36392631	-4.57789		LSM10
chr6:84498980-84499480	-4.57673		SMARCE1P2
chr5:1537678-1538178	-4.57673		ENSG00000294192
chr2:239588984-239589484	-4.57673		LINC02991
chr19:19657180-19657680	-4.57673		ATP13A1
chr8:22195361-22195861	-4.57673		ENSG00000285881
chr15:66135350-66135850	-4.57673		ENSG00000304684
chr22:50653384-50653884	-4.57673		ENSG00000308444
chr10:21637329-21637829	-4.57673		HNRNPRP1
chr9:114328226-114328726	-4.57673		ORM2
chr20:19453702-19454202	-4.57673		SLC24A3-AS1
chr12:130989397-130989897	-4.57673		ENSG00000280002
chr20:20630673-20631173	-4.57673		EIF4E2P1
chr2:3549903-3550403	-4.57673		ENSG00000303909
chr5:137608937-137609437	-4.57673		SPOCK1
chr2:225289094-225289594	-4.57673		NYAP2
chr13:87376021-87376521	-4.57673		LIN28AP2
chr1:209883960-209884460	-4.57673		SYT14
chr4:162864951-162865451	-4.57673		ENSG00000287072
chr14:76479508-76480008	-4.57673		ENSG00000302108
chr20:48897309-48897809	-4.57673		ENSG00000305356
chr1:208334778-208335278	-4.57673		ENSG00000303977
chr5:61817091-61817591	-4.57673		ENSG00000249878
chr17:42866312-42866812	-4.57673		AOC4P
chr7:107505937-107506437	-4.57673		GPR22
chr16:67232644-67233144	-4.57673		SLC9A5
chrX:48493322-48493822	-4.57673		ENSG00000294603
chr8:58078856-58079356	-4.57673		ENSG00000253116
chr5:143186037-143186537	-4.57673		ARHGAP26-IT1
chr16:58752868-58753368	-4.57673		RNU6-1155P
chr2:126995499-126995999	-4.57673		RNU7-182P
chr7:24883601-24884101	-4.57673		SNRPCP19
chr3:58615961-58616461	-4.57673		FAM3D-AS1
chr2:58644936-58645436	-4.57673		ENSG00000306914
chr10:97356505-97357005	-4.57673		FRAT2
chr9:78556640-78557140	-4.57673		ENSG00000270627
chr3:46183136-46183636	-4.57673		CCR1
chr2:97625675-97626175	-4.57673		ENSG00000286036
chr3:133422644-133423144	-4.57673		AFF4P1
chr2:236240952-236241452	-4.57673		ENSG00000299480
chr18:22283219-22283719	-4.57673		ENSG00000298631
chr20:46168443-46168943	-4.57673		ENSG00000229957
chr2:137929132-137929632	-4.57673		ENSG00000302506
chr7:81457595-81458095	-4.57673		EIF4EP4
chr6:53800816-53801316	-4.57673		ENSG00000227885
chr1:224634534-224635034	-4.57673		CNIH3-AS2
chr2:191905299-191905799	-4.57673		DNAJB1P1
chr1:23865496-23865996	-4.57673		FUCA1
chr8:33718331-33718831	-4.57673		RN7SL457P
chr8:54711397-54711897	-4.57673		RPL7L1P18
chr10:50937465-50937965	-4.57673		MIX23P2
chr5:132388748-132389248	-4.57673		MIR3936HG
chr18:75370629-75371129	-4.57673		ENSG00000276993
chr17:56785593-56786093	-4.57673		ENSG00000283209
chr9:76586052-76586552	-4.57673		ENSG00000294255
chr1:67818954-67819454	-4.57673		GNG12-AS1
chr8:17783299-17783799	-4.57673		MTUS1
chr16:51045049-51045549	-4.57673		ENSG00000260605
chr12:3750609-3751109	-4.57673		ENSG00000283138
chr17:49163905-49164405	-4.57673		ENSG00000240995
chr17:48194130-48194630	-4.57673		RNU6-1152P
chr18:32474290-32474790	-4.57673		GAREM1
chr1:179552218-179552718	-4.57673		ENSG00000261250
chr10:70322310-70322810	-4.57673		NPFFR1
chr11:87361176-87361676	-4.57673		ENSG00000302190
chr15:75762661-75763161	-4.57673		ENSG00000261043
chr2:240931712-240932212	-4.57673		CROCC2
chr15:26125559-26126059	-4.57673		LINC00929
chr17:8088786-8089286	-4.57673		MIR4314
chrX:40484646-40485146	-4.57673		Y_RNA
chr11:78808836-78809336	-4.57673		ENSG00000308458
chr16:51792990-51793490	-4.57673		ENSG00000308059
chr19:51343171-51343671	-4.57673		VSIG10L
chr5:84155981-84156481	-4.57673		RNU6-448P
chr1:39269572-39270072	-4.57673		ENSG00000226438
chr17:47009779-47010279	-4.57673		LRRC37A17P
chr2:127888070-127888570	-4.57673		ENSG00000272667
chr14:64010559-64011059	-4.57673		ENSG00000300297
chr20:61649216-61649716	-4.57673		ENSG00000179253
chr5:181156586-181157086	-4.57673		OR2V2
chr8:142332456-142332956	-4.57673		TSNARE1
chr11:66885103-66885603	-4.57673		ENSG00000294993
chr2:68744388-68744888	-4.57673		ARHGAP25
chr7:128435257-128435757	-4.57673		ENSG00000228700
chr15:84607196-84607696	-4.57673		ZSCAN2
chrX:139925107-139925607	-4.57673		MIR505
chr15:33856772-33857272	-4.57673		ENSG00000259408
chr2:122808384-122808884	-4.57673		ENSG00000300287
chr22:27244918-27245418	-4.57673		ENSG00000299465
chr22:22181986-22182486	-4.57673		IGLVV-58
chr1:164702246-164702746	-4.57673		Metazoa_SRP
chr11:9309754-9310254	-4.57673		PRR13P2
chr15:72820722-72821222	-4.57673		ADPGK
chrX:48908600-48909100	-4.57673		SLC35A2
chr17:47944778-47945278	-4.57673		ENSG00000263798
chr22:36031092-36031592	-4.57673		ENSG00000299784
chr10:131833865-131834365	-4.57673		ENSG00000310443
chr17:13203799-13204299	-4.57673		ENSG00000308590
chr3:134337284-134337784	-4.57673		ENSG00000260633
chr10:93422185-93422685	-4.57673		MYOF
chr10:35458361-35458861	-4.57673		ENSG00000287945
chr2:626581-627081	-4.57673		ENSG00000301560
chr4:16006376-16006876	-4.57673		FGFBP2
chr2:10688138-10688638	-4.57673		NOL10
chr14:101889893-101890393	-4.57673		ENSG00000305453
chr7:3919622-3920122	-4.57673		SDK1
chr5:163379547-163380047	-4.57673		ENSG00000250114
chr6:105814636-105815136	-4.57673		ENSG00000297010
chr20:18613707-18614207	-4.57673		RNU6ATAC34P
chr12:95626769-95627269	-4.57586		Y_RNA
chr20:41942740-41943240	-4.57586		ENSG00000302827
chrX:118634207-118634707	-4.57378	0.00240438	RBBP8P1
chr11:123052170-123052670	-4.57223	0.0831666	RPL31P47
chr2:135786712-135787212	-4.57142		Y_RNA
chr16:86442594-86443094	-4.57142		ENSG00000268473
chr10:37726196-37726696	-4.56946	0.0100622	ENSG00000295249
chr2:648857-649357	-4.56911	0.125465	ENSG00000301560
chr7:89370291-89370791	-4.5659	0.10126	ENSG00000227863
chr13:19181688-19182188	-4.5652	7.43862e-08	ENSG00000290437
chr11:33893739-33894239	-4.56411		ENSG00000308500
chr20:32961572-32962072	-4.55917	0.0714349	ENSG00000296538
chr2:24930611-24931111	-4.55825		ENSG00000309570
chr12:128191320-128191820	-4.55516	0.00328749	ENSG00000276487
chr6:170605750-170606250	-4.55453	0.071471	ENSG00000230423
chr6:33273510-33274010	-4.55453	0.071471	RPS18
chr12:124801344-124801844	-4.55365	0.420239	ENSG00000287242
chr19:36154911-36155411	-4.55171	0.100109	COX7A1
chr21:42182676-42183176	-4.55154	0.235938	ENSG00000304334
chr17:10164486-10164986	-4.55121	0.372602	GAS7
chr1:228167950-228168450	-4.55121	0.372602	IBA57
chr3:136078618-136079118	-4.54838		ENSG00000273455
chr3:179659940-179660440	-4.54838		USP13
chr19:58092732-58093232	-4.54806	0.00305569	ENSG00000295636
chr1:87337337-87337837	-4.54806	0.0923095	LMO4
chr3:183497333-183497833	-4.54806	0.0923095	ENSG00000304910
chr1:6638501-6639001	-4.54749	0.0617457	THAP3
chr15:72451312-72451812	-4.54749	0.0617457	PHB1P20
chr4:10174158-10174658	-4.54647		ENSG00000251296
chr10:31617293-31617793	-4.54647		ENSG00000286694
chr2:71612341-71612841	-4.54615	0.0665439	ENSG00000303319
chr6:104887308-104887808	-4.54541		ENSG00000271099
chr22:43893958-43894458	-4.54541		PNPLA5
chr19:56762515-56763015	-4.54541		OR5AH1P
chr3:127687315-127687815	-4.54539	0.0422531	ENSG00000297071
chr12:127166692-127167192	-4.54505	0.0617719	ENSG00000287339
chr6:73733977-73734477	-4.54502	0.472374	CD109-AS1
chr14:106398712-106399212	-4.54451	0.000231535	IGHV3-37
chr13:21876301-21876801	-4.54317		LINC00424
chr1:41314671-41315171	-4.54317		ENSG00000291157
chr7:158989820-158990320	-4.54213	0.0643716	ENSG00000294390
chr22:50735288-50735788	-4.53887	0.00322324	ENSG00000225929
chr17:48538638-48539138	-4.53756		HOXB-AS1
chr9:126896196-126896696	-4.53597		RALGPS1
chr6:136593820-136594320	-4.53597		MAP3K5-AS1
chr7:153087599-153088099	-4.53574	0.0474576	ENSG00000224104
chr15:40761104-40761604	-4.53451		SUMO2P15
chr8:133259964-133260464	-4.53451		ENSG00000289316
chr14:93084944-93085444	-4.53451		ITPK1-AS1
chr17:64533363-64533863	-4.53451		DDX5
chr8:57082975-57083475	-4.53451		ENSG00000303990
chr1:225463191-225463691	-4.53287		ENSG00000282418
chr1:54481484-54481984	-4.53007		ENSG00000304716
chr8:52852199-52852699	-4.53007		NPBWR1
chr4:148081931-148082431	-4.53007		ENSG00000250354
chr9:81292639-81293139	-4.53007		ENSG00000297928
chr2:124504165-124504665	-4.53007		MTND5P22
chr4:184353706-184354206	-4.53007		LINC02363
chr9:98572449-98572949	-4.52769	0.0509363	SEPTIN7P7
chr20:58552371-58552871	-4.52398	0.0526982	APCDD1L
chr11:116872518-116873018	-4.52221		ENSG00000296731
chr12:130874552-130875052	-4.52155	0.0640161	RAN
chr2:74538836-74539336	-4.51779	0.0100622	AUP1
chr13:21115712-21116212	-4.51451	0.0340966	ENSG00000275689
chr10:122050947-122051447	-4.51443	0.0818878	ENSG00000285715
chr12:45986570-45987070	-4.51183	0.00393551	ENSG00000289046
chr7:56229610-56230110	-4.50795	0.000145864	CCNJP1
chrX:123858024-123858524	-4.50698	0.0241082	Y_RNA
chr16:58451943-58452443	-4.50595	0.0782027	NDRG4
chr1:204389153-204389653	-4.50331	0.070961	ENSG00000237848
chr2:160393425-160393925	-4.50286	0.0772169	MIR4785
chr15:34011851-34012351	-4.50286	0.0772169	ENSG00000259505
chr9:34461066-34461566	-4.5017		FAM219A
chr14:105589698-105590198	-4.49984	0.000382103	IGHA2
chr21:41598703-41599203	-4.49969		ENSG00000223400
chr5:113031929-113032429	-4.49969		DCP2
chr1:205028805-205029305	-4.49946	0.0377006	CNTN2
chr3:11470563-11471063	-4.49871	0.0364423	ENSG00000235240
chr5:177409991-177410491	-4.49688		F12
chr5:109197230-109197730	-4.49688		ENSG00000286882
chr1:51905513-51906013	-4.49528		NRDC
chr18:76573232-76573732	-4.49526		ENSG00000305192
chr3:12703634-12704134	-4.49398	0.0652617	CRIP1P1
chr9:93686221-93686721	-4.49321	0.0513302	ENSG00000308064
chrX:93757131-93757631	-4.49316		USP37P1
chr14:69060401-69060901	-4.49306	0.0961827	ENSG00000289180
chr1:151478314-151478814	-4.49306	0.0961827	POGZ
chr6:75224440-75224940	-4.493	0.132766	ENSG00000301969
chr14:105711902-105712402	-4.49255	0.00470823	ENSG00000300403
chr1:83554251-83554751	-4.49192	0.095892	LINC01712
chr2:204611109-204611609	-4.49192	0.095892	PARD3B
chr4:8328752-8329252	-4.49096		LINC02517
chr11:6400106-6400606	-4.48775		SMPD1
chrX:18861626-18862126	-4.48762	0.0963215	HAUS1P2
chr6:168834726-168835226	-4.48762	0.0963215	ENSG00000306660
chr14:69361820-69362320	-4.48762	0.0963215	ENSG00000280073
chr14:105628623-105629123	-4.48682		IGHG4
chr12:45597760-45598260	-4.48682		ENSG00000257657
chr13:105506582-105507082	-4.48682		DAOA-AS1
chr9:134597426-134597926	-4.48678	0.0979064	ENSG00000306512
chr1:156957542-156958042	-4.48669		MIR765
chr1:118047559-118048059	-4.48624	0.0960037	WDR3
chr6:43793938-43794438	-4.48624	0.0960037	ENSG00000283573
chr9:86407026-86407526	-4.48572		RNU2-36P
chrX:10142015-10142515	-4.48495		ENSG00000309668
chr9:754177-754677	-4.4839	0.0249009	ENSG00000294236
chr2:37689002-37689502	-4.48352	0.0727278	CDC42EP3
chr10:27284989-27285489	-4.48045	0.374829	ENSG00000302540
chr5:53782517-53783017	-4.48045	0.374829	LINC02105
chr3:72591346-72591846	-4.47998	0.0713926	MTCO3P47
chr3:38607596-38608096	-4.47942	0.0514531	SCN5A
chr12:127983474-127983974	-4.47881	3.99879e-06	LINC00508
chr6:105271816-105272316	-4.47709	0.138733	ENSG00000231628
chr6:16471468-16471968	-4.47709	0.138733	ENSG00000309429
chr17:75643038-75643538	-4.47706	0.138703	SMIM6
chr11:510058-510558	-4.47679	0.0728997	ENSG00000288033
chr4:151108647-151109147	-4.47679	0.0728997	SNORD73A
chr2:7111585-7112085	-4.47679	0.0728997	RN7SKP112
chr1:24985071-24985571	-4.47679	0.0728997	ENSG00000261025
chr19:18242148-18242648	-4.47455	0.0674833	PDE4C
chr15:28101925-28102425	-4.47311	0.0714459	OCA2
chr10:13700263-13700763	-4.47296		ENSG00000225112
chr19:968296-968796	-4.47296		ENSG00000275162
chr9:467460-467960	-4.47103	0.0666169	KANK1
chr4:22464574-22465074	-4.47031	0.0438895	ADGRA3
chr9:125434997-125435497	-4.46932	0.00346463	ENSG00000287782
chr17:32553147-32553647	-4.46929	0.0979064	ENSG00000265337
chr6:105877671-105878171	-4.46915	0.0313169	ENSG00000297032
chr18:7618580-7619080	-4.46818	0.267654	ENSG00000309267
chr1:203577721-203578221	-4.46738		ENSG00000307117
chr8:130036014-130036514	-4.46676		ENSG00000304801
chr18:13941217-13941717	-4.46676		RPL36AP49
chr1:48073670-48074170	-4.46612		ENSG00000306551
chr6:205710-206210	-4.46214	0.0928888	LINC03066
chr13:82118759-82119259	-4.46117	0.0644738
chr4:17707442-17707942	-4.46117	0.0644738	ENSG00000298550
chr2:27017824-27018324	-4.46117	0.0644738	MAPRE3-AS1
chrX:124020542-124021042	-4.46117	0.0644738	STAG2-AS1
chr17:3977855-3978355	-4.46117	0.0644738	LINC01975
chr22:44218765-44219265	-4.46117	0.0644738	ENSG00000280011
chr17:1763952-1764452	-4.45831	0.0637205	SERPINF1
chr20:39098583-39099083	-4.45831	0.0637205	ENSG00000300619
chr17:65499793-65500293	-4.45831	0.0637205	ENSG00000305819
chr2:9565375-9565875	-4.45639		ADAM17
chr2:963932-964432	-4.45639		SNTG2-AS1
chr17:48504386-48504886	-4.45639		ENSG00000295257
chr3:43563147-43563647	-4.45364	0.104641	RPL18AP9
chr1:247328236-247328736	-4.45364	0.104641	ZNF496
chr8:103056968-103057468	-4.4536		MTND1P5
chr1:172239844-172240344	-4.4536		ENSG00000287336
chr12:109246341-109246841	-4.4536		ENSG00000303234
chr3:141629672-141630172	-4.4536		YWHAQP6
chr9:135392473-135392973	-4.4536		ENSG00000298217
chr17:73537835-73538335	-4.45248		ENSG00000264985
chr22:43257199-43257699	-4.45248		SCUBE1-AS1
chr3:184765264-184765764	-4.45248		LINC02069
chr1:81509589-81510089	-4.45248		ENSG00000227960
chr7:135259961-135260461	-4.45248		STRA8
chr4:81366275-81366775	-4.45248		RNU5A-2P
chr2:66254879-66255379	-4.45248		ENSG00000227293
chr14:105082070-105082570	-4.45248		ENSG00000307120
chr7:28990142-28990642	-4.45248		TRIL
chr15:60972814-60973314	-4.45248		ENSG00000273792
chr11:10573625-10574125	-4.45248		IRAG1-AS1
chr10:24470025-24470525	-4.45248		ENSG00000308990
chr16:2343192-2343692	-4.45248		ABCA3
chr7:1711703-1712203	-4.45248		ENSG00000302606
chr3:112687141-112687641	-4.45248		MAT2AP1
chr10:69739394-69739894	-4.45248		RPL5P26
chr11:71400275-71400775	-4.45248		ACTE1P
chr5:170783602-170784102	-4.45248		ENSG00000253348
chr14:105124387-105124887	-4.45248		ENSG00000258154
chr14:24167566-24168066	-4.45248		ENSG00000289757
chr7:31741715-31742215	-4.45248		PPP1R17
chr22:48533401-48533901	-4.45248		ENSG00000281732
chrX:45843237-45843737	-4.45248		ENSG00000301642
chr6:116685664-116686164	-4.45248		ENSG00000297886
chr1:170806176-170806676	-4.45248		ENSG00000295370
chr18:58103343-58103843	-4.45248		NEDD4L
chr5:82406184-82406684	-4.45248		ENSG00000300956
chr11:12019903-12020403	-4.45248		DKK3
chr3:184789531-184790031	-4.45248		ENSG00000309578
chrX:3424999-3425499	-4.45248		ENSG00000305486
chr2:152443762-152444262	-4.45248		ENSG00000287085
chr6:121405013-121405513	-4.45248		ENSG00000272714
[truncated: 558,805+ more rows]

## Sheet: 3-fold downregulated GO terms
number_in_list	fold_enrichment	fdr	expected	number_in_reference	pValue	plus_minus	id	label
5	5.95486	0.0412325	0.83965	8	0.000540475	+	GO:0033313	meiotic cell cycle checkpoint signaling
7	4.76389	0.022139	1.46939	14	0.000244532	+	GO:0007008	outer mitochondrial membrane organization
7	4.76389	0.0220064	1.46939	14	0.000244532	+	GO:0045040	protein insertion into mitochondrial outer membrane
10	3.28544	0.0378664	3.04373	29	0.000486274	+	GO:0045830	positive regulation of isotype switching
26	3.17593	1.02188e-05	8.18659	78	4.5556e-08	+	GO:0061157	mRNA destabilization
12	3.17593	0.0184096	3.77843	36	0.000194766	+	GO:0045943	positive regulation of transcription by RNA polymerase I
11	3.17593	0.030423	3.46356	33	0.000358298	+	GO:0006473	protein acetylation
27	3.1372	7.71342e-06	8.60641	82	3.38736e-08	+	GO:0050779	RNA destabilization
28	2.93162	2.10842e-05	9.55102	91	9.8203e-08	+	GO:0061014	positive regulation of mRNA catabolic process
40	2.80229	3.33039e-07	14.2741	136	8.64231e-10	+	GO:0051983	regulation of chromosome segregation
15	2.80229	0.0159226	5.35277	51	0.000159978	+	GO:0090307	mitotic spindle assembly
28	2.77894	6.25435e-05	10.0758	96	3.41245e-07	+	GO:1902099	regulation of metaphase/anaphase transition of cell cycle
27	2.76613	0.000103959	9.76093	93	6.08719e-07	+	GO:0030071	regulation of mitotic metaphase/anaphase transition
17	2.74529	0.00904513	6.19242	59	7.94436e-05	+	GO:0140719	constitutive heterochromatin formation
31	2.73483	2.44906e-05	11.3353	108	1.22217e-07	+	GO:0033045	regulation of sister chromatid segregation
13	2.69263	0.0484145	4.82799	46	0.000660388	+	GO:0047496	vesicle transport along microtubule
17	2.61246	0.0156307	6.50729	62	0.000156006	+	GO:0010965	regulation of mitotic sister chromatid separation
21	2.59848	0.0038263	8.08163	77	3.00422e-05	+	GO:1905818	regulation of chromosome separation
15	2.59848	0.0325662	5.77259	55	0.000398708	+	GO:0006289	nucleotide-excision repair
19	2.47983	0.0144305	7.66181	73	0.000140186	+	GO:0060260	regulation of transcription initiation by RNA polymerase II
44	2.45159	4.69149e-06	17.9475	171	1.77933e-08	+	GO:0043488	regulation of mRNA stability
32	2.43911	0.000211112	13.1195	125	1.30637e-06	+	GO:1903313	positive regulation of mRNA metabolic process
17	2.4175	0.0342049	7.03207	67	0.000427874	+	GO:0006406	mRNA export from nucleus
46	2.38194	4.48052e-06	19.312	184	1.6695e-08	+	GO:0043487	regulation of RNA stability
21	2.38194	0.0124026	8.81633	84	0.00011966	+	GO:0006405	RNA export from nucleus
35	2.3484	0.000204615	14.9038	142	1.25255e-06	+	GO:0000070	mitotic sister chromatid segregation
47	2.34453	4.8506e-06	20.0466	191	1.90422e-08	+	GO:0061013	regulation of mRNA catabolic process
24	2.30976	0.00943503	10.3907	99	8.53792e-05	+	GO:0007052	mitotic spindle organization
20	2.29585	0.0325235	8.71137	83	0.000391693	+	GO:0051310	metaphase chromosome alignment
25	2.29033	0.00785965	10.9155	104	6.64166e-05	+	GO:0050000	chromosome localization
35	2.28406	0.000350702	15.3236	146	2.31017e-06	+	GO:0000819	sister chromatid segregation
23	2.2827	0.0143408	10.0758	96	0.000140269	+	GO:0051303	establishment of chromosome localization
55	2.23943	2.53034e-06	24.5598	234	8.7549e-09	+	GO:0098813	nuclear chromosome segregation
22	2.22991	0.0232461	9.86589	94	0.000262948	+	GO:0032465	regulation of cytokinesis
39	2.21181	0.000247672	17.6327	168	1.58205e-06	+	GO:0140014	mitotic nuclear division
56	2.16014	5.94333e-06	25.9242	247	2.45184e-08	+	GO:0006913	nucleocytoplasmic transport
26	2.15411	0.0160991	12.07	115	0.000162823	+	GO:0000077	DNA damage checkpoint signaling
56	2.15143	6.29172e-06	26.0292	248	2.72115e-08	+	GO:0051169	nuclear transport
24	2.11728	0.0312443	11.3353	108	0.00037213	+	GO:0032200	telomere organization
29	2.1092	0.00937986	13.7493	131	8.42558e-05	+	GO:0051168	nuclear export
67	2.09987	1.20581e-06	31.9067	304	3.85115e-09	+	GO:1903311	regulation of mRNA metabolic process
32	2.06006	0.00780294	15.5335	148	6.64566e-05	+	GO:0042770	signal transduction in response to DNA damage
25	2.0534	0.0324628	12.1749	116	0.000395282	+	GO:0006661	phosphatidylinositol biosynthetic process
72	2.04776	8.8796e-07	35.1603	335	2.65874e-09	+	GO:0007059	chromosome segregation
29	2.04671	0.0173098	14.1691	135	0.000177371	+	GO:0051028	mRNA transport
52	2.03051	0.000131686	25.6093	244	7.88592e-07	+	GO:0033044	regulation of chromosome organization
36	2.02959	0.00455846	17.7376	169	3.73072e-05	+	GO:0000075	cell cycle checkpoint signaling
73	2.0044	2.39349e-06	36.4198	347	8.12217e-09	+	GO:0048285	organelle fission
26	1.99776	0.0417761	13.0146	124	0.00055872	+	GO:0031570	DNA integrity checkpoint signaling
30	1.98495	0.0255665	15.1137	144	0.000290896	+	GO:2000779	regulation of double-strand break repair
42	1.98102	0.00194743	21.2012	202	1.39944e-05	+	GO:0065004	protein-DNA complex assembly
29	1.97361	0.0333661	14.6939	140	0.000412941	+	GO:0006367	transcription initiation at RNA polymerase II promoter
100	1.96045	2.02335e-08	51.0087	486	3.36575e-11	+	GO:0051276	chromosome organization
66	1.95898	2.05816e-05	33.691	321	9.86013e-08	+	GO:0000280	nuclear division
33	1.9529	0.0149995	16.898	161	0.00014771	+	GO:0050658	RNA transport
33	1.9529	0.0148989	16.898	161	0.00014771	+	GO:0050657	nucleic acid transport
29	1.94581	0.0363323	14.9038	142	0.000461739	+	GO:0031507	heterochromatin formation
45	1.93131	0.00189834	23.3003	222	1.3389e-05	+	GO:0071824	protein-DNA complex organization
33	1.92894	0.0225054	17.1079	163	0.000251574	+	GO:0051236	establishment of RNA localization
44	1.91426	0.00269455	22.9854	219	2.04391e-05	+	GO:0006302	double-strand break repair
30	1.90556	0.0355319	15.7434	150	0.000449203	+	GO:0140053	mitochondrial gene expression
104	1.89825	4.94722e-08	54.7872	522	1.02045e-10	+	GO:0051301	cell division
34	1.86175	0.0330651	18.2624	174	0.000407016	+	GO:0006352	DNA-templated transcription initiation
33	1.86045	0.0413606	17.7376	169	0.000544906	+	GO:0007051	spindle organization
48	1.85908	0.00287309	25.8192	246	2.19845e-05	+	GO:0000375	RNA splicing, via transesterification reactions
37	1.85541	0.0184614	19.9417	190	0.000191628	+	GO:0006403	RNA localization
53	1.823	0.00229239	29.0729	277	1.67784e-05	+	GO:0040029	epigenetic regulation of gene expression
43	1.81281	0.0116716	23.7201	226	0.000110278	+	GO:0006282	regulation of DNA repair
46	1.81107	0.00871364	25.3994	242	7.53725e-05	+	GO:0000398	mRNA splicing, via spliceosome
46	1.81107	0.00864712	25.3994	242	7.53725e-05	+	GO:0000377	RNA splicing, via transesterification reactions with bulged adenosine as nucleophile
65	1.81083	0.000291775	35.895	342	1.90259e-06	+	GO:1901990	regulation of mitotic cell cycle phase transition
85	1.80773	1.20194e-05	47.0204	448	5.43827e-08	+	GO:1901987	regulation of cell cycle phase transition
48	1.80764	0.0056522	26.5539	253	4.66347e-05	+	GO:0006310	DNA recombination
96	1.80052	3.02233e-06	53.3178	508	1.08594e-08	+	GO:0010608	post-transcriptional regulation of gene expression
138	1.7744	1.17661e-08	77.7726	741	1.64407e-11	+	GO:0010564	regulation of cell cycle process
138	1.75545	2.06147e-08	78.6122	749	3.29199e-11	+	GO:0006259	DNA metabolic process
84	1.74365	7.30027e-05	48.1749	459	4.12884e-07	+	GO:0006397	mRNA processing
51	1.72924	0.0116261	29.4927	281	0.000110622	+	GO:0010948	negative regulation of cell cycle process
47	1.72233	0.0194498	27.2886	260	0.000210946	+	GO:0090068	positive regulation of cell cycle process
42	1.71745	0.0390983	24.4548	233	0.000504695	+	GO:0015931	nucleobase-containing compound transport
42	1.70284	0.0415547	24.6647	235	0.000550228	+	GO:1901988	negative regulation of cell cycle phase transition
42	1.70284	0.0413469	24.6647	235	0.000550228	+	GO:1902115	regulation of organelle assembly
93	1.69748	5.99433e-05	54.7872	522	3.19081e-07	+	GO:0006281	DNA repair
93	1.69423	6.17456e-05	54.8921	523	3.32783e-07	+	GO:1903047	mitotic cell cycle process
65	1.6829	0.00395035	38.6239	368	3.18047e-05	+	GO:0006417	regulation of translation
108	1.67863	1.43362e-05	64.3382	613	6.58191e-08	+	GO:0016071	mRNA metabolic process
74	1.6668	0.00178773	44.3965	423	1.24899e-05	+	GO:0051656	establishment of organelle localization
61	1.65582	0.00820788	36.8397	351	7.04516e-05	+	GO:0140694	membraneless organelle assembly
155	1.65006	9.99874e-08	93.9359	895	2.19548e-10	+	GO:0022402	cell cycle process
138	1.63944	1.3598e-06	84.1749	802	4.43345e-09	+	GO:0006974	DNA damage response
97	1.63285	0.000209219	59.4052	566	1.30857e-06	+	GO:0006886	intracellular protein transport
103	1.62746	0.000117031	63.2886	603	6.93045e-07	+	GO:0000278	mitotic cell cycle
64	1.62607	0.00948781	39.3586	375	8.39629e-05	+	GO:0008380	RNA splicing
60	1.61945	0.0193855	37.0496	353	0.000207669	+	GO:0072594	establishment of protein localization to organelle
167	1.61537	1.07182e-07	103.382	985	2.42477e-10	+	GO:0007049	cell cycle
147	1.60987	1.34094e-06	91.312	870	4.46119e-09	+	GO:0006396	RNA processing
84	1.59429	0.00227886	52.688	502	1.65278e-05	+	GO:0007346	regulation of mitotic cell cycle
357	1.57619	5.60768e-16	226.496	2158	7.46248e-20	+	GO:0090304	nucleic acid metabolic process
90	1.56193	0.00270038	57.621	549	2.0124e-05	+	GO:0051640	organelle localization
60	1.56193	0.0404453	38.414	366	0.000527465	+	GO:0043161	proteasome-mediated ubiquitin-dependent protein catabolic process
176	1.54268	9.69322e-07	114.087	1087	3.03135e-09	+	GO:0051726	regulation of cell cycle
73	1.54219	0.0173296	47.3353	451	0.000176421	+	GO:0022613	ribonucleoprotein complex biogenesis
223	1.54187	1.20763e-08	144.63	1378	1.76777e-11	+	GO:0032774	RNA biosynthetic process
194	1.53904	2.31793e-07	126.052	1201	5.70653e-10	+	GO:0046907	intracellular transport
84	1.52444	0.00980396	55.102	525	8.93701e-05	+	GO:0080135	regulation of cellular response to stress
123	1.52395	0.000293306	80.7114	769	1.89305e-06	+	GO:0033365	protein localization to organelle
84	1.51578	0.0104464	55.4169	528	9.66169e-05	+	GO:0009896	positive regulation of catabolic process
72	1.51101	0.029753	47.6501	454	0.000348428	+	GO:0010498	proteasomal protein catabolic process
232	1.50575	4.53409e-08	154.076	1468	8.749e-11	+	GO:0141187	nucleic acid biosynthetic process
242	1.50504	1.78417e-08	160.793	1532	2.73044e-11	+	GO:0016070	RNA metabolic process
162	1.5	2.37034e-05	108	1029	1.16711e-07	+	GO:0009894	regulation of catabolic process
216	1.49455	3.19352e-07	144.525	1377	8.71212e-10	+	GO:0006325	chromatin organization
171	1.48114	2.08206e-05	115.452	1100	9.83609e-08	+	GO:0015031	protein transport
87	1.47232	0.0194583	59.0904	563	0.000209744	+	GO:0043632	modification-dependent macromolecule catabolic process
86	1.46844	0.0229024	58.5656	558	0.000257535	+	GO:0019941	modification-dependent protein catabolic process
84	1.46313	0.0319173	57.4111	547	0.000382268	+	GO:0006511	ubiquitin-dependent protein catabolic process
102	1.45921	0.00943216	69.9009	666	8.4098e-05	+	GO:0051603	proteolysis involved in protein catabolic process
77	1.45853	0.0492592	52.793	503	0.000675187	+	GO:0051052	regulation of DNA metabolic process
417	1.45801	1.01655e-13	286.006	2725	6.0875e-17	+	GO:0006139	nucleobase-containing compound metabolic process
157	1.4537	0.000185362	108	1029	1.12236e-06	+	GO:0009057	macromolecule catabolic process
248	1.43553	6.09567e-07	172.758	1646	1.78461e-09	+	GO:0051649	establishment of localization in cell
186	1.43263	6.39249e-05	129.831	1237	3.53035e-07	+	GO:0006338	chromatin remodeling
374	1.43223	5.39393e-11	261.131	2488	6.46023e-14	+	GO:0010467	gene expression
197	1.43171	2.57419e-05	137.598	1311	1.30174e-07	+	GO:0045184	establishment of protein localization
264	1.42593	3.45257e-07	185.143	1764	9.64855e-10	+	GO:0034654	nucleobase-containing compound biosynthetic process
242	1.40336	6.37656e-06	172.443	1643	2.71542e-08	+	GO:0033554	cellular response to stress
115	1.39579	0.0202729	82.3907	785	0.000221223	+	GO:0030163	protein catabolic process
112	1.37161	0.0404025	81.656	778	0.000524219	+	GO:0070647	protein modification by small protein conjugation or removal
120	1.3709	0.0290055	87.5335	834	0.000335815	+	GO:0043687	post-translational protein modification
287	1.36998	3.17765e-06	209.493	1996	1.16289e-08	+	GO:0070727	cellular macromolecule localization
284	1.36111	6.43221e-06	208.653	1988	2.69632e-08	+	GO:0008104	protein localization
289	1.35843	5.75942e-06	212.746	2027	2.29932e-08	+	GO:0045935	positive regulation of nucleobase-containing compound metabolic process
385	1.35758	3.13496e-08	283.592	2702	5.63203e-11	+	GO:0051641	cellular localization
412	1.35454	8.53567e-09	304.163	2898	1.13589e-11	+	GO:0009059	macromolecule biosynthetic process
124	1.34714	0.0424399	92.0466	877	0.000573245	+	GO:0070925	organelle assembly
257	1.34246	7.59725e-05	191.44	1824	4.34735e-07	+	GO:0051254	positive regulation of RNA metabolic process
758	1.33866	7.16176e-18	566.239	5395	4.76529e-22	+	GO:0043170	macromolecule metabolic process
277	1.33225	5.25948e-05	207.918	1981	2.76465e-07	+	GO:0043412	macromolecule modification
163	1.3206	0.0184321	123.429	1176	0.000190098	+	GO:0033043	regulation of organelle organization
213	1.32038	0.0023871	161.318	1537	1.76305e-05	+	GO:0071705	nitrogen compound transport
431	1.31576	1.08386e-07	327.569	3121	2.52413e-10	+	GO:0006996	organelle organization
178	1.31571	0.0119707	135.289	1289	0.000114697	+	GO:0065003	protein-containing complex assembly
247	1.31106	0.000749926	188.397	1795	5.03976e-06	+	GO:0036211	protein modification process
376	1.29846	5.74844e-06	289.574	2759	2.33319e-08	+	GO:0044085	cellular component biogenesis
197	1.29715	0.0112701	151.872	1447	0.000105734	+	GO:0043933	protein-containing complex organization
332	1.29693	4.24402e-05	255.988	2439	2.20263e-07	+	GO:0033036	macromolecule localization
338	1.282	9.36302e-05	263.65	2512	5.42008e-07	+	GO:0022607	cellular component assembly
542	1.27539	4.10338e-08	424.968	4049	7.64487e-11	+	GO:0019219	regulation of nucleobase-containing compound metabolic process
268	1.27227	0.00269701	210.647	2007	2.02782e-05	+	GO:0009056	catabolic process
499	1.26952	4.14454e-07	393.061	3745	1.18581e-09	+	GO:0051252	regulation of RNA metabolic process
525	1.26411	2.90815e-07	415.312	3957	7.3531e-10	+	GO:0009058	biosynthetic process
898	1.26343	1.97896e-15	710.764	6772	5.26703e-19	+	GO:0044238	primary metabolic process
225	1.25955	0.0186592	178.636	1702	0.000198648	+	GO:0045893	positive regulation of DNA-templated transcription
225	1.25733	0.0214506	178.95	1705	0.000235501	+	GO:1902680	positive regulation of RNA biosynthetic process
816	1.24774	3.73225e-12	653.983	6231	3.72505e-15	+	GO:0071840	cellular component organization or biogenesis
790	1.24742	1.35519e-11	633.306	6034	1.53292e-14	+	GO:0016043	cellular component organization
997	1.24465	4.06136e-16	801.026	7632	8.10704e-20	+	GO:0008152	metabolic process
439	1.24005	6.87478e-05	354.017	3373	3.84245e-07	+	GO:0019538	protein metabolic process
331	1.23481	0.00322358	268.058	2554	2.50954e-05	+	GO:0010605	negative regulation of macromolecule metabolic process
423	1.23136	0.000220845	343.522	3273	1.39598e-06	+	GO:0010604	positive regulation of macromolecule metabolic process
271	1.2313	0.0185012	220.093	2097	0.000194504	+	GO:0010558	negative regulation of macromolecule biosynthetic process
356	1.21923	0.00396106	291.988	2782	3.16273e-05	+	GO:0009892	negative regulation of metabolic process
277	1.21678	0.0313855	227.65	2169	0.000371723	+	GO:0009890	negative regulation of biosynthetic process
689	1.2132	3.27234e-07	567.918	5411	8.70939e-10	+	GO:0080090	regulation of primary metabolic process
455	1.21026	0.000564347	375.953	3582	3.75505e-06	+	GO:0009893	positive regulation of metabolic process
631	1.21015	3.02453e-06	521.423	4968	1.06661e-08	+	GO:0010468	regulation of gene expression
748	1.20834	8.7361e-08	619.032	5898	1.8601e-10	+	GO:0060255	regulation of macromolecule metabolic process
440	1.20501	0.00135717	365.143	3479	9.21098e-06	+	GO:0006355	regulation of DNA-templated transcription
642	1.20339	4.86882e-06	533.493	5083	1.87898e-08	+	GO:0010556	regulation of macromolecule biosynthetic process
441	1.20291	0.00159806	366.612	3493	1.09522e-05	+	GO:2001141	regulation of RNA biosynthetic process
323	1.1956	0.0325101	270.157	2574	0.000393695	+	GO:0010557	positive regulation of macromolecule biosynthetic process
653	1.18327	4.03274e-05	551.86	5258	2.06615e-07	+	GO:0009889	regulation of biosynthetic process
799	1.1821	9.17133e-07	675.918	6440	2.80711e-09	+	GO:0019222	regulation of metabolic process
619	1.12659	0.02961	549.446	5235	0.000344783	+	GO:0048519	negative regulation of biological process
592	1.12539	0.0423503	526.041	5012	0.000569217	+	GO:0048523	negative regulation of cellular process
1773	1.08936	3.4039e-12	1627.56	15507	3.17084e-15	+	GO:0009987	cellular process
1280	1.07129	0.0107606	1194.82	11384	0.000100239	+	GO:0050794	regulation of cellular process
1315	1.0634	0.0267981	1236.59	11782	0.000306692	+	GO:0050789	regulation of biological process
1972	1.06181	2.87267e-12	1857.2	17695	2.2937e-15	+	GO:0008150	biological_process
1354	1.05916	0.0371281	1278.37	12180	0.000474322	+	GO:0065007	biological regulation
318	0.81469	0.00192785	390.332	3719	1.37255e-05	-	GO:0042221	response to chemical
133	0.738028	0.00772572	180.21	1717	6.47708e-05	-	GO:0006955	immune response
133	0.716334	0.00162912	185.668	1769	1.12734e-05	-	GO:0009888	tissue development
76	0.656492	0.00403171	115.767	1103	3.2728e-05	-	GO:0051241	negative regulation of multicellular organismal process
139	0.628553	4.70767e-08	221.143	2107	9.39716e-11	-	GO:0003008	system process
55	0.621623	0.0067735	88.4781	843	5.63369e-05	-	GO:0007267	cell-cell signaling
188	0.620874	3.13382e-12	302.799	2885	2.2937e-15	-		UNCLASSIFIED
42	0.618496	0.0336135	67.9067	647	0.00041824	-	GO:0030855	epithelial cell differentiation
84	0.54593	2.07472e-08	153.866	1466	3.58924e-11	-	GO:0050877	nervous system process
69	0.529748	1.31757e-07	130.251	1241	3.15606e-10	-	GO:0007186	G protein-coupled receptor signaling pathway
22	0.471036	0.00390494	46.7055	445	3.09195e-05	-	GO:0051960	regulation of nervous system development
33	0.461698	2.20411e-05	71.4752	681	1.0706e-07	-	GO:0002250	adaptive immune response
17	0.446204	0.00976724	38.0991	363	8.96852e-05	-	GO:0050767	regulation of neurogenesis
12	0.418803	0.0352638	28.6531	273	0.000443467	-	GO:0010721	negative regulation of cell development
42	0.402178	1.78122e-10	104.431	995	2.25186e-13	-	GO:0007600	sensory perception
7	0.33855	0.0443712	20.6764	197	0.000602284	-	GO:0002695	negative regulation of leukocyte activation
14	0.195585	1.79883e-14	71.5802	682	5.98452e-18	-	GO:0051606	detection of stimulus
10	0.174182	2.6258e-12	57.4111	547	1.74716e-15	-	GO:0007606	sensory perception of chemical stimulus
7	0.141302	6.40155e-12	49.5394	472	6.81515e-15	-	GO:0007608	sensory perception of smell
8	0.135386	2.08158e-14	59.0904	563	8.31026e-18	-	GO:0050906	detection of stimulus involved in sensory perception
7	0.127523	9.04424e-14	54.8921	523	4.81429e-17	-	GO:0009593	detection of chemical stimulus
5	0.10827	2.66053e-12	46.1808	440	2.30134e-15	-	GO:0050911	detection of chemical stimulus involved in sensory perception of smell
5	0.0978211	4.62445e-14	51.1137	487	2.15391e-17	-	GO:0050907	detection of chemical stimulus involved in sensory perception
0	0	0.00317408	10.6006	101	2.44988e-05	-	GO:0070167	regulation of biomineral tissue development
0	0	0.0184511	8.60641	82	0.000192749	-	GO:0031424	keratinization
0	0	0.0269375	8.3965	80	0.00031008	-	GO:0030500	regulation of bone mineralization

## Sheet: 3-fold upregulated GO terms
number_in_list	fold_enrichment	fdr	expected	number_in_reference	pValue	plus_minus	id	label

## Sheet: TF_motif_enrichment_meiotic_DAR
motifs	Log2FC	TF	Logo
transfac_pro__M05712	3.08632	ZNF134	<img src="https://motifcollections.aertslab.org/v10nr_clust/logos/transfac_pro__M05712.png" width="200" >
transfac_pro__M06035	2.94813	ZNF749	<img src="https://motifcollections.aertslab.org/v10nr_clust/logos/transfac_pro__M06035.png" width="200" >
kznf__ZBTB14_Schmitges2016_RCADE	2.27569	ZBTB14	<img src="https://motifcollections.aertslab.org/v10nr_clust/logos/kznf__ZBTB14_Schmitges2016_RCADE.png" width="200" >
metacluster_126.14	2.15511	ZBTB12	<img src="https://motifcollections.aertslab.org/v10nr_clust/logos/metacluster_126.14.png" width="200" >
transfac_pro__M06786	2.10536	ZNF646	<img src="https://motifcollections.aertslab.org/v10nr_clust/logos/transfac_pro__M06786.png" width="200" >
taipale_cyt_meth__E2F2_GCGCGCGCGYW_eDBD_repr	2.07034	E2F2	<img src="https://motifcollections.aertslab.org/v10nr_clust/logos/taipale_cyt_meth__E2F2_GCGCGCGCGYW_eDBD_repr.png" width="200" >
transfac_pro__M06270	2.03553	ZNF468	<img src="https://motifcollections.aertslab.org/v10nr_clust/logos/transfac_pro__M06270.png" width="200" >
hocomoco__ZBT14_HUMAN.H11MO.0.C	2.00819	ZBTB14	<img src="https://motifcollections.aertslab.org/v10nr_clust/logos/hocomoco__ZBT14_HUMAN.H11MO.0.C.png" width="200" >
transfac_pro__M05893	1.9747	ZNF676	<img src="https://motifcollections.aertslab.org/v10nr_clust/logos/transfac_pro__M05893.png" width="200" >
metacluster_55.3	1.96792	ZSCAN10, E2F6, NRF1, EGR1, ZBTB2	<img src="https://motifcollections.aertslab.org/v10nr_clust/logos/metacluster_55.3.png" width="200" >
kznf__ZNF571_Imbeault2017_OM_RCADE	1.95711	ZNF571	<img src="https://motifcollections.aertslab.org/v10nr_clust/logos/kznf__ZNF571_Imbeault2017_OM_RCADE.png" width="200" >
transfac_pro__M06463	1.95253	ZNF595	<img src="https://motifcollections.aertslab.org/v10nr_clust/logos/transfac_pro__M06463.png" width="200" >
kznf__ZNF783_Imbeault2017_OM_MEME	1.94713	ZNF783	<img src="https://motifcollections.aertslab.org/v10nr_clust/logos/kznf__ZNF783_Imbeault2017_OM_MEME.png" width="200" >
metacluster_144.8	1.89261	ZNF30	<img src="https://motifcollections.aertslab.org/v10nr_clust/logos/metacluster_144.8.png" width="200" >
taipale_tf_pairs__E2F1_NHLH1_SGCGCCNNNNNNNNNNNNCAGCTGNN_CAP_repr	1.86	E2F1, NHLH1	<img src="https://motifcollections.aertslab.org/v10nr_clust/logos/taipale_tf_pairs__E2F1_NHLH1_SGCGCCNNNNNNNNNNNNCAGCTGNN_CAP_repr.png" width="200" >
metacluster_198.5	1.78419	TCFL5	<img src="https://motifcollections.aertslab.org/v10nr_clust/logos/metacluster_198.5.png" width="200" >
transfac_pro__M06259	1.74574	ZNF91	<img src="https://motifcollections.aertslab.org/v10nr_clust/logos/transfac_pro__M06259.png" width="200" >
taipale_cyt_meth__ZNF460_NAACGCCCCCCGN_eDBD_repr	1.74558	ZNF460	<img src="https://motifcollections.aertslab.org/v10nr_clust/logos/taipale_cyt_meth__ZNF460_NAACGCCCCCCGN_eDBD_repr.png" width="200" >
tfdimers__MD00483	1.73114	ZBTB14	<img src="https://motifcollections.aertslab.org/v10nr_clust/logos/tfdimers__MD00483.png" width="200" >
kznf__ZBTB26_Schmitges2016_ChIP-seq	1.71502	ZBTB26	<img src="https://motifcollections.aertslab.org/v10nr_clust/logos/kznf__ZBTB26_Schmitges2016_ChIP-seq.png" width="200" >
transfac_pro__M05964	1.70652	ZNF48	<img src="https://motifcollections.aertslab.org/v10nr_clust/logos/transfac_pro__M05964.png" width="200" >
transfac_pro__M01253	1.67227	CNOT3	<img src="https://motifcollections.aertslab.org/v10nr_clust/logos/transfac_pro__M01253.png" width="200" >
transfac_pro__M06161	1.66527	ZNF117	<img src="https://motifcollections.aertslab.org/v10nr_clust/logos/transfac_pro__M06161.png" width="200" >
metacluster_151.2	1.65154	ZNF23	<img src="https://motifcollections.aertslab.org/v10nr_clust/logos/metacluster_151.2.png" width="200" >
metacluster_52.11	1.6354	ZNF184	<img src="https://motifcollections.aertslab.org/v10nr_clust/logos/metacluster_52.11.png" width="200" >
taipale_cyt_meth__E2F2_NCGCGCGCGCM_eDBD_meth	1.63329	E2F2	<img src="https://motifcollections.aertslab.org/v10nr_clust/logos/taipale_cyt_meth__E2F2_NCGCGCGCGCM_eDBD_meth.png" width="200" >
metacluster_144.3	1.63027	ZNF704	<img src="https://motifcollections.aertslab.org/v10nr_clust/logos/metacluster_144.3.png" width="200" >
transfac_pro__M04866	1.57681	HDAC2	<img src="https://motifcollections.aertslab.org/v10nr_clust/logos/transfac_pro__M04866.png" width="200" >
taipale_tf_pairs__E2F3_HES7_NNNNGCGCSNNNNNCACGTGNN_CAP	1.55923	HES7, E2F3	<img src="https://motifcollections.aertslab.org/v10nr_clust/logos/taipale_tf_pairs__E2F3_HES7_NNNNGCGCSNNNNNCACGTGNN_CAP.png" width="200" >
hocomoco__KLF13_HUMAN.H11MO.0.D	1.55751	KLF13	<img src="https://motifcollections.aertslab.org/v10nr_clust/logos/hocomoco__KLF13_HUMAN.H11MO.0.D.png" width="200" >
cisbp__M00808	1.54811	MYPOP	<img src="https://motifcollections.aertslab.org/v10nr_clust/logos/cisbp__M00808.png" width="200" >
transfac_pro__M06115	1.53643	ZNF28	<img src="https://motifcollections.aertslab.org/v10nr_clust/logos/transfac_pro__M06115.png" width="200" >
transfac_pro__M12697	1.51585	ZNF142	<img src="https://motifcollections.aertslab.org/v10nr_clust/logos/transfac_pro__M12697.png" width="200" >
jaspar__MA0535.1	1.50814	SMAD9	<img src="https://motifcollections.aertslab.org/v10nr_clust/logos/jaspar__MA0535.1.png" width="200" >
cisbp__M07938	1.50603	E2F1	<img src="https://motifcollections.aertslab.org/v10nr_clust/logos/cisbp__M07938.png" width="200" >
jaspar__MA1650.1	1.48847	ZBTB14	<img src="https://motifcollections.aertslab.org/v10nr_clust/logos/jaspar__MA1650.1.png" width="200" >
metacluster_144.12	1.48063	ZNF773, ZNF419	<img src="https://motifcollections.aertslab.org/v10nr_clust/logos/metacluster_144.12.png" width="200" >
metacluster_81.7	1.45912	CREB1	<img src="https://motifcollections.aertslab.org/v10nr_clust/logos/metacluster_81.7.png" width="200" >
kznf__ZNF529_Imbeault2017_OM_MEME	1.45294	ZNF529	<img src="https://motifcollections.aertslab.org/v10nr_clust/logos/kznf__ZNF529_Imbeault2017_OM_MEME.png" width="200" >
metacluster_67.2	1.4444	ZNF501	<img src="https://motifcollections.aertslab.org/v10nr_clust/logos/metacluster_67.2.png" width="200" >
metacluster_144.5	1.43766	ZNF610	<img src="https://motifcollections.aertslab.org/v10nr_clust/logos/metacluster_144.5.png" width="200" >
taipale_tf_pairs__HES1_GNCACGTGNC_HT	1.41575	HES1	<img src="https://motifcollections.aertslab.org/v10nr_clust/logos/taipale_tf_pairs__HES1_GNCACGTGNC_HT.png" width="200" >
transfac_pro__M05479	1.40033	ZNF580	<img src="https://motifcollections.aertslab.org/v10nr_clust/logos/transfac_pro__M05479.png" width="200" >
kznf__ZNF846_Imbeault2017_OM_MEME	1.36021	ZNF846	<img src="https://motifcollections.aertslab.org/v10nr_clust/logos/kznf__ZNF846_Imbeault2017_OM_MEME.png" width="200" >
transfac_pro__M04845	1.35458	ZBTB7A	<img src="https://motifcollections.aertslab.org/v10nr_clust/logos/transfac_pro__M04845.png" width="200" >
transfac_pro__M06213	1.35321	ZNF267	<img src="https://motifcollections.aertslab.org/v10nr_clust/logos/transfac_pro__M06213.png" width="200" >
kznf__ZNF777_Imbeault2017_RP_ChIP-seq	1.35155	ZNF777	<img src="https://motifcollections.aertslab.org/v10nr_clust/logos/kznf__ZNF777_Imbeault2017_RP_ChIP-seq.png" width="200" >
taipale_tf_pairs__MYCL2_SCACGTGS_HT	1.35	MYCLP1	<img src="https://motifcollections.aertslab.org/v10nr_clust/logos/taipale_tf_pairs__MYCL2_SCACGTGS_HT.png" width="200" >
transfac_pro__M02933	1.34392	ZBTB14	<img src="https://motifcollections.aertslab.org/v10nr_clust/logos/transfac_pro__M02933.png" width="200" >
taipale_tf_pairs__E2F1_ELK1_SGCGCNNNNNNNNNNNCGGAAGN_CAP_repr	1.32662	E2F1, ELK1	<img src="https://motifcollections.aertslab.org/v10nr_clust/logos/taipale_tf_pairs__E2F1_ELK1_SGCGCNNNNNNNNNNNCGGAAGN_CAP_repr.png" width="200" >
dbtfbs__ZBTB8A_HEK293_ENCSR481FEC_merged_N1	1.32064	ZBTB8A	<img src="https://motifcollections.aertslab.org/v10nr_clust/logos/dbtfbs__ZBTB8A_HEK293_ENCSR481FEC_merged_N1.png" width="200" >
kznf__ZNF610_Imbeault2017_OM_RCADE	1.31956	ZNF610	<img src="https://motifcollections.aertslab.org/v10nr_clust/logos/kznf__ZNF610_Imbeault2017_OM_RCADE.png" width="200" >
metacluster_33.8	1.3117	ETS1, CHD2, ZBED1, BRCA1, NR3C1, ZBTB33	<img src="https://motifcollections.aertslab.org/v10nr_clust/logos/metacluster_33.8.png" width="200" >
taipale_tf_pairs__TFAP2C_E2F8_NNTCCCGCNNNCCNNNGGC_CAP_repr	1.29241	TFAP2C, E2F8	<img src="https://motifcollections.aertslab.org/v10nr_clust/logos/taipale_tf_pairs__TFAP2C_E2F8_NNTCCCGCNNNCCNNNGGC_CAP_repr.png" width="200" >
jaspar__MA0131.2	1.29088	HINFP	<img src="https://motifcollections.aertslab.org/v10nr_clust/logos/jaspar__MA0131.2.png" width="200" >
metacluster_144.2	1.28591	ZNF23	<img src="https://motifcollections.aertslab.org/v10nr_clust/logos/metacluster_144.2.png" width="200" >
swissregulon__hs__ZBTB14	1.28553	ZBTB14	<img src="https://motifcollections.aertslab.org/v10nr_clust/logos/swissregulon__hs__ZBTB14.png" width="200" >
transfac_pro__M06233	1.28304	ZNF91	<img src="https://motifcollections.aertslab.org/v10nr_clust/logos/transfac_pro__M06233.png" width="200" >
transfac_pro__M05845	1.24726	ZSCAN29	<img src="https://motifcollections.aertslab.org/v10nr_clust/logos/transfac_pro__M05845.png" width="200" >
kznf__ZNF2_Imbeault2017_RP_ChIP-seq	1.2443	ZNF2	<img src="https://motifcollections.aertslab.org/v10nr_clust/logos/kznf__ZNF2_Imbeault2017_RP_ChIP-seq.png" width="200" >
transfac_pro__M04934	1.23625	NR2C2	<img src="https://motifcollections.aertslab.org/v10nr_clust/logos/transfac_pro__M04934.png" width="200" >
homer__TWVGGTCCGC_HINFP	1.23261	HINFP	<img src="https://motifcollections.aertslab.org/v10nr_clust/logos/homer__TWVGGTCCGC_HINFP.png" width="200" >
taipale_cyt_meth__KLF3_NRCCGCAGCCCN_FL_meth_repr	1.22296	KLF3	<img src="https://motifcollections.aertslab.org/v10nr_clust/logos/taipale_cyt_meth__KLF3_NRCCGCAGCCCN_FL_meth_repr.png" width="200" >
kznf__ZFP57_Imbeault2017_RP_ChIP-seq	1.20034	ZFP57	<img src="https://motifcollections.aertslab.org/v10nr_clust/logos/kznf__ZFP57_Imbeault2017_RP_ChIP-seq.png" width="200" >
transfac_pro__M04883	1.19103	TCF12	<img src="https://motifcollections.aertslab.org/v10nr_clust/logos/transfac_pro__M04883.png" width="200" >
transfac_pro__M05785	1.18915	ZNF48	<img src="https://motifcollections.aertslab.org/v10nr_clust/logos/transfac_pro__M05785.png" width="200" >
transfac_pro__M06534	1.17593	ZNF563	<img src="https://motifcollections.aertslab.org/v10nr_clust/logos/transfac_pro__M06534.png" width="200" >
metacluster_135.3	1.15386	ZNF486	<img src="https://motifcollections.aertslab.org/v10nr_clust/logos/metacluster_135.3.png" width="200" >
kznf__ZNF441_Imbeault2017_RP_RCADE	1.14486	ZNF441	<img src="https://motifcollections.aertslab.org/v10nr_clust/logos/kznf__ZNF441_Imbeault2017_RP_RCADE.png" width="200" >
transfac_pro__M04817	1.13846	ZBTB33	<img src="https://motifcollections.aertslab.org/v10nr_clust/logos/transfac_pro__M04817.png" width="200" >
taipale_tf_pairs__E2F1_HES7_RRCRCGYGYNNNNSGCGCSN_CAP_repr	1.13665	E2F1, HES7	<img src="https://motifcollections.aertslab.org/v10nr_clust/logos/taipale_tf_pairs__E2F1_HES7_RRCRCGYGYNNNNSGCGCSN_CAP_repr.png" width="200" >
transfac_pro__M06522	1.12391	ZNF519	<img src="https://motifcollections.aertslab.org/v10nr_clust/logos/transfac_pro__M06522.png" width="200" >
kznf__ZNF100_Imbeault2017_RP_RCADE	1.11955	ZNF100	<img src="https://motifcollections.aertslab.org/v10nr_clust/logos/kznf__ZNF100_Imbeault2017_RP_RCADE.png" width="200" >
kznf__ZNF311_Imbeault2017_OM_MEME	1.11364	ZNF311	<img src="https://motifcollections.aertslab.org/v10nr_clust/logos/kznf__ZNF311_Imbeault2017_OM_MEME.png" width="200" >
swissregulon__hs__AHR	1.11252	AHR	<img src="https://motifcollections.aertslab.org/v10nr_clust/logos/swissregulon__hs__AHR.png" width="200" >
metacluster_198.3	1.10891	ZFP64	<img src="https://motifcollections.aertslab.org/v10nr_clust/logos/metacluster_198.3.png" width="200" >
transfac_pro__M06359	1.10699	ZNF562	<img src="https://motifcollections.aertslab.org/v10nr_clust/logos/transfac_pro__M06359.png" width="200" >
transfac_pro__M05920	1.08759	ZNF556	<img src="https://motifcollections.aertslab.org/v10nr_clust/logos/transfac_pro__M05920.png" width="200" >
metacluster_126.3	1.06636	LIN28B	<img src="https://motifcollections.aertslab.org/v10nr_clust/logos/metacluster_126.3.png" width="200" >
transfac_pro__M05412	1.06458	ZNF579	<img src="https://motifcollections.aertslab.org/v10nr_clust/logos/transfac_pro__M05412.png" width="200" >
transfac_pro__M06516	1.05534	ZNF418	<img src="https://motifcollections.aertslab.org/v10nr_clust/logos/transfac_pro__M06516.png" width="200" >
taipale_cyt_meth__ZNF385D_NCGTCGCGACGN_eDBD_meth	1.05384	ZNF385D	<img src="https://motifcollections.aertslab.org/v10nr_clust/logos/taipale_cyt_meth__ZNF385D_NCGTCGCGACGN_eDBD_meth.png" width="200" >
transfac_pro__M04662	1.04454	FOXN4	<img src="https://motifcollections.aertslab.org/v10nr_clust/logos/transfac_pro__M04662.png" width="200" >
transfac_pro__M00652	1.03599	NRF1	<img src="https://motifcollections.aertslab.org/v10nr_clust/logos/transfac_pro__M00652.png" width="200" >
transfac_pro__M00803	1.0276	E2F1, TFDP1, E2F4, E2F3	<img src="https://motifcollections.aertslab.org/v10nr_clust/logos/transfac_pro__M00803.png" width="200" >
jaspar__MA0079.5	1.01179	SP1	<img src="https://motifcollections.aertslab.org/v10nr_clust/logos/jaspar__MA0079.5.png" width="200" >
kznf__ZNF202_Imbeault2017_OM_MEME	1.01076	ZNF202	<img src="https://motifcollections.aertslab.org/v10nr_clust/logos/kznf__ZNF202_Imbeault2017_OM_MEME.png" width="200" >
kznf__ZNF2_Imbeault2017_OM_RCADE	1.00947	ZNF2	<img src="https://motifcollections.aertslab.org/v10nr_clust/logos/kznf__ZNF2_Imbeault2017_OM_RCADE.png" width="200" >
taipale_tf_pairs__ETV5_HES7_NNCACGTGNNNNCCGGAANN_CAP	1.00816	ETV5, HES7	<img src="https://motifcollections.aertslab.org/v10nr_clust/logos/taipale_tf_pairs__ETV5_HES7_NNCACGTGNNNNCCGGAANN_CAP.png" width="200" >
kznf__KLF1_Barrera2016.2_PBM	1.00573	KLF1	<img src="https://motifcollections.aertslab.org/v10nr_clust/logos/kznf__KLF1_Barrera2016.2_PBM.png" width="200" >
transfac_pro__M05525	1.0045	ZBTB41	<img src="https://motifcollections.aertslab.org/v10nr_clust/logos/transfac_pro__M05525.png" width="200" >
transfac_pro__M06111	1.0004	ZNF254	<img src="https://motifcollections.aertslab.org/v10nr_clust/logos/transfac_pro__M06111.png" width="200" >

## Sheet: eRegulon_enrichment
eRegulon	Score
IKZF3_direct_+/+_(26g)	1
HESX1_direct_+/+_(17g)	0.934381
HESX1_direct_+/-_(28g)	0.875367
ZNF541_direct_+/+_(22g)	0.873311
DMRTC2_direct_+/-_(11g)	0.781683
ZNF280B_direct_+/-_(19g)	0.76364
PRDM9_direct_+/+_(19g)	0.748277
ETV5_extended_+/+_(52g)	0.745747
ETV5_direct_+/+_(55g)	0.707922
SOX6_direct_+/-_(37g)	0.701129
GBX1_extended_+/+_(244g)	0.696409
POU2F2_direct_+/+_(128g)	0.694107
POU2F2_direct_+/-_(114g)	0.691092
ZNF711_direct_+/+_(10g)	0.653022
ZEB1_direct_+/+_(19g)	0.639946
ZEB1_direct_+/-_(50g)	0.607111
ZNF398_direct_+/-_(66g)	0.595673
ELK4_extended_+/+_(10g)	0.591951
BRCA1_direct_+/+_(667g)	0.58334
BRCA1_direct_+/-_(385g)	0.582979
NFATC3_direct_+/-_(15g)	0.580303
E2F1_extended_+/+_(64g)	0.55011
RB1_direct_+/+_(485g)	0.548238
PURA_direct_+/-_(249g)	0.537932
PBX3_extended_+/+_(240g)	0.51833
RB1_direct_+/-_(290g)	0.517426
PBX3_direct_+/+_(318g)	0.503532
HLTF_direct_+/-_(107g)	0.497258
ZNF519_direct_+/+_(91g)	0.482655
PURA_direct_+/+_(288g)	0.480618
KMT2B_direct_+/+_(26g)	0.475044
ILF2_direct_+/-_(47g)	0.474949
PBX3_direct_+/-_(431g)	0.474701
ZNF200_direct_+/+_(20g)	0.473292
E2F7_direct_+/+_(59g)	0.465864
PBX3_extended_+/-_(342g)	0.462674
CTCFL_extended_+/-_(113g)	0.461723
CTCFL_direct_+/-_(113g)	0.461723
LCORL_direct_+/-_(14g)	0.45703
ZNF519_direct_+/-_(101g)	0.45381
BHLHE41_direct_+/+_(10g)	0.453044
SMC3_direct_+/-_(1384g)	0.43875
SATB2_direct_+/-_(10g)	0.432173
SMC3_direct_+/+_(1109g)	0.424976
ZNF93_direct_+/+_(14g)	0.418024
FOXM1_direct_+/-_(12g)	0.406112
ZBTB21_direct_+/-_(15g)	0.403305
CTCFL_direct_+/+_(195g)	0.400731
CTCFL_extended_+/+_(195g)	0.400731
MXI1_direct_+/-_(11g)	0.393738
FOXJ3_extended_+/-_(61g)	0.388327
ZNF704_direct_+/+_(197g)	0.387277
BNC2_extended_+/-_(25g)	0.382786
DEAF1_extended_+/+_(24g)	0.373675
MAFB_direct_+/-_(12g)	0.372872
HIF1A_direct_+/+_(33g)	0.372254
ATF4_extended_+/-_(17g)	0.371611
BNC2_direct_+/-_(41g)	0.364812
HINFP_direct_+/+_(22g)	0.362991
MTF2_direct_+/+_(49g)	0.361115
ZNF43_direct_+/+_(68g)	0.360961
FOXJ3_direct_+/-_(81g)	0.357918
ELF2_extended_+/+_(126g)	0.353793
AHCTF1_extended_+/+_(193g)	0.353181
YY1_extended_+/+_(115g)	0.352747
NFAT5_extended_+/-_(56g)	0.337165
POLR3A_direct_+/-_(34g)	0.335485
NFAT5_direct_+/-_(54g)	0.333981
ATF1_direct_+/-_(20g)	0.327836
ELF2_direct_+/+_(589g)	0.325985
KLF11_direct_+/+_(42g)	0.323302
ZNF407_direct_+/-_(10g)	0.322835
ZNF66_direct_+/+_(21g)	0.320152
HBP1_direct_+/-_(24g)	0.318934
FOXM1_direct_+/+_(27g)	0.316753
ATF2_extended_+/-_(31g)	0.315605
MTF2_direct_+/-_(85g)	0.314876
NFXL1_direct_+/+_(46g)	0.313867
MAFG_direct_+/-_(38g)	0.307608
YY1_direct_+/-_(618g)	0.307577
PHF20_direct_+/+_(13g)	0.304393
ELF2_extended_+/-_(139g)	0.302407
NFYC_extended_+/+_(45g)	0.297012
ZNF563_direct_+/-_(10g)	0.296127
MBD1_direct_+/-_(46g)	0.293327
ZNF121_direct_+/+_(29g)	0.292122
ZNF100_direct_+/+_(107g)	0.292024
YY1_extended_+/-_(430g)	0.284046
CREB3_direct_+/+_(124g)	0.282522
SP4_extended_+/+_(45g)	0.282059
ZNF100_direct_+/-_(65g)	0.276347
HOXB7_direct_+/+_(11g)	0.275025
DPF2_direct_+/+_(63g)	0.274375
ATF4_direct_+/-_(190g)	0.27315
MAFB_extended_+/-_(11g)	0.272642
TFDP1_direct_+/+_(45g)	0.272317
SNAI1_direct_+/-_(12g)	0.270917
ZNF207_direct_+/+_(471g)	0.270485
RFX7_direct_+/-_(81g)	0.267178
NFYC_direct_+/+_(59g)	0.265516
TAF1_extended_+/-_(11g)	0.264509
RFX7_extended_+/-_(74g)	0.259861
SIN3A_direct_+/-_(37g)	0.256006
E2F3_direct_+/+_(111g)	0.254405
PPARG_direct_+/+_(21g)	0.25398
FOXC1_direct_+/-_(18g)	0.253073
CEBPZ_direct_+/-_(218g)	0.252546
ZNF507_direct_+/-_(21g)	0.249181
GRHL1_extended_+/+_(28g)	0.249099
SP1_extended_+/+_(30g)	0.247346
TAF6_direct_+/-_(20g)	0.246962
TCF12_direct_+/-_(1956g)	0.244966
TCF12_extended_+/-_(48g)	0.241855
REST_extended_+/-_(27g)	0.241526
SP1_direct_+/+_(45g)	0.239702
LEF1_extended_+/+_(66g)	0.239418
HIF1A_direct_+/-_(310g)	0.237972
BCLAF1_direct_+/+_(67g)	0.235112
KLF10_extended_+/+_(179g)	0.233894
TFAP2B_direct_+/+_(40g)	0.23245
ATF6_direct_+/-_(100g)	0.23032
FOXJ2_direct_+/+_(10g)	0.226979
ATF6_extended_+/-_(61g)	0.226495
SNAI1_direct_+/+_(16g)	0.225074
NFKB2_extended_+/+_(35g)	0.22227
NFKB2_direct_+/+_(35g)	0.22227
CTCF_direct_+/+_(37g)	0.220622
MBD1_direct_+/+_(50g)	0.220269
ZNF207_direct_+/-_(595g)	0.219501
RXRA_extended_+/+_(17g)	0.219129
BCLAF1_direct_+/-_(414g)	0.21884
NFKB2_extended_+/-_(18g)	0.218593
ATF6_extended_+/+_(100g)	0.215382
HDAC2_direct_+/-_(938g)	0.215181
E2F6_direct_+/+_(53g)	0.21375
REST_direct_+/-_(34g)	0.213617
ATF6_direct_+/+_(105g)	0.213614
MSX1_direct_+/+_(20g)	0.210682
CREM_extended_+/+_(27g)	0.209892
EP300_direct_+/-_(159g)	0.20902
CDX2_direct_+/+_(16g)	0.208787
HNRNPUL1_direct_+/-_(59g)	0.208039
HCFC1_direct_+/-_(16g)	0.205308
YBX1_direct_+/+_(72g)	0.204729
RXRA_direct_+/+_(31g)	0.204408
SP4_direct_+/+_(57g)	0.200768
HNRNPUL1_direct_+/+_(162g)	0.200268
RAD21_direct_+/-_(632g)	0.199813
UBE2K_direct_+/-_(878g)	0.199776
TFAP2B_extended_+/+_(31g)	0.1987
ATF3_extended_+/-_(98g)	0.198597
ATF3_direct_+/-_(184g)	0.198413
YBX1_direct_+/-_(612g)	0.195826
PLAGL1_extended_+/+_(68g)	0.195568
TFAP2C_direct_+/+_(14g)	0.194138
NFKB2_direct_+/-_(20g)	0.193095
FOXK2_direct_+/+_(21g)	0.192805
BACH2_direct_+/-_(82g)	0.188103
CHD2_extended_+/+_(567g)	0.187735
GRHL1_direct_+/-_(17g)	0.183938
CHD2_direct_+/+_(620g)	0.182799
PATZ1_direct_+/+_(37g)	0.179068
ZNF69_direct_+/+_(17g)	0.177965
GRHL1_direct_+/+_(25g)	0.176732
ZBTB7A_direct_+/-_(24g)	0.175573
HAND2_direct_+/+_(20g)	0.175006
FOXP1_direct_+/-_(20g)	0.173719
NFE2L1_extended_+/+_(80g)	0.169743
SP3_direct_+/-_(405g)	0.16673
KLF13_extended_+/+_(71g)	0.166582
NF1_direct_+/+_(120g)	0.164841
LHX1_direct_+/+_(10g)	0.162387
KLF5_direct_+/+_(235g)	0.162039
DRAP1_direct_+/-_(338g)	0.160202
ID2_extended_+/-_(42g)	0.160105
LEF1_direct_+/+_(28g)	0.159275
CTNNB1_direct_+/-_(13g)	0.159209
FOXC1_direct_+/+_(13g)	0.158758
HAND1_direct_+/+_(60g)	0.158671
NFKB1_direct_+/+_(76g)	0.158438
HMGA1_direct_+/-_(818g)	0.15843
NFKB1_extended_+/+_(74g)	0.158321
GATA2_direct_+/+_(10g)	0.158052
SMARCC1_direct_+/+_(1313g)	0.157086
HMGA1_direct_+/+_(852g)	0.157029
HOXB6_extended_+/+_(16g)	0.156849
HOXB6_direct_+/+_(16g)	0.156849
KLF13_direct_+/+_(69g)	0.156825
ZNF701_direct_+/-_(10g)	0.155215
NFE2L1_extended_+/-_(187g)	0.153374
SREBF2_direct_+/+_(40g)	0.153001
KLF5_extended_+/+_(178g)	0.152342
TCF4_extended_+/+_(135g)	0.150478
ATF3_direct_+/+_(305g)	0.14908
HNF1B_extended_+/+_(31g)	0.146064
TCF4_direct_+/+_(388g)	0.145741
FOXO3_direct_+/+_(571g)	0.145585
PBX1_direct_+/-_(297g)	0.145028
TCF4_direct_+/-_(76g)	0.144809
FOXA1_direct_+/-_(12g)	0.14477
FOXP1_direct_+/+_(828g)	0.143981
PBX1_extended_+/-_(416g)	0.143937
HNF1B_direct_+/+_(43g)	0.142813
ATF3_extended_+/+_(268g)	0.142172
IRF3_direct_+/+_(12g)	0.140381
NR2F1_direct_+/+_(40g)	0.139762
JUN_extended_+/-_(33g)	0.138774
JUND_direct_+/+_(459g)	0.137329
PBX1_extended_+/+_(260g)	0.136368
FOXO3_direct_+/-_(114g)	0.136116
HIVEP1_direct_+/-_(10g)	0.135366
SOX5_extended_+/+_(233g)	0.135126
DRAP1_direct_+/+_(130g)	0.135
SOX5_extended_+/-_(100g)	0.134471
TCF4_extended_+/-_(72g)	0.13383
ARID3A_direct_+/-_(974g)	0.132606
FOXA1_direct_+/+_(351g)	0.13155
PBX1_direct_+/+_(943g)	0.131432
JUND_extended_+/+_(411g)	0.130944
MEIS2_direct_+/+_(427g)	0.130717
IRF3_direct_+/-_(10g)	0.130649
FOXP2_extended_+/+_(169g)	0.126895
ARID3A_extended_+/+_(218g)	0.126604
NR2F2_direct_+/+_(340g)	0.123047
ZBTB7A_direct_+/+_(47g)	0.122603
TFCP2_extended_+/+_(11g)	0.122518
NFE2L1_direct_+/+_(194g)	0.122259
HHEX_direct_+/+_(34g)	0.121496
NR2F2_extended_+/+_(239g)	0.121323
IRF2_extended_+/+_(26g)	0.121052
SMAD2_direct_+/+_(738g)	0.120586
SOX5_direct_+/+_(66g)	0.120179
ZNF644_direct_+/+_(76g)	0.119687
FOXO3_extended_+/+_(277g)	0.11966
CUX1_extended_+/+_(56g)	0.118909
FOXP2_direct_+/+_(196g)	0.11845
ARID3A_direct_+/+_(919g)	0.118137
TFE3_direct_+/+_(20g)	0.117745
FOXA1_extended_+/+_(280g)	0.116365
GATA4_direct_+/+_(23g)	0.115342
GRHL2_extended_+/+_(443g)	0.115025
ARID3A_extended_+/-_(422g)	0.114746
GRHL2_direct_+/+_(430g)	0.113351
JUND_extended_+/-_(50g)	0.112545
ZBTB20_direct_+/+_(110g)	0.111943
MEIS1_direct_+/+_(325g)	0.110731
ATF7_direct_+/+_(19g)	0.110706
CUX1_direct_+/+_(485g)	0.108911
TRPS1_extended_+/+_(14g)	0.108518
ZNF69_direct_+/-_(37g)	0.108155
ETV6_direct_+/-_(118g)	0.108009
MSX2_direct_+/+_(45g)	0.107812
TEAD1_direct_+/+_(1340g)	0.106675
SOX2_direct_+/+_(27g)	0.106319
SOX4_direct_+/+_(769g)	0.10547
TEAD1_extended_+/+_(1241g)	0.104066
TEAD1_extended_+/-_(73g)	0.10352
CUX1_direct_+/-_(446g)	0.102946
KLF12_direct_+/+_(94g)	0.10239
HMGA2_direct_+/+_(169g)	0.102021
ETS1_direct_+/+_(184g)	0.101345
HOXB8_direct_+/+_(15g)	0.100561
ZNF511_direct_+/-_(44g)	0.100544
MAFK_direct_+/+_(101g)	0.0990723
TEAD1_direct_+/-_(102g)	0.0978672
STAT6_direct_+/+_(26g)	0.0967033
MAFK_extended_+/+_(88g)	0.0952787
SOX4_extended_+/+_(269g)	0.093694
FOXO1_extended_+/+_(148g)	0.0927893
MEIS1_extended_+/+_(119g)	0.0915384
KLF6_extended_+/-_(744g)	0.0909387
KLF6_direct_+/-_(682g)	0.0909229
ZNF3_direct_+/+_(30g)	0.0906636
MECOM_direct_+/+_(35g)	0.0901294
ZNF322_direct_+/+_(17g)	0.0897789
FOXA2_extended_+/+_(189g)	0.089413
KLF7_extended_+/+_(79g)	0.0891487
RORA_direct_+/+_(36g)	0.0886523
FOXA2_direct_+/+_(202g)	0.0883935
KLF6_extended_+/+_(692g)	0.0881284
FOSL2_extended_+/+_(216g)	0.087644
ETS1_direct_+/-_(164g)	0.0866205
TFAP2A_direct_+/+_(177g)	0.08465
RFX6_extended_+/+_(63g)	0.0844249
KLF6_direct_+/+_(648g)	0.0843982
ELF1_direct_+/-_(485g)	0.0834313
THRB_direct_+/+_(36g)	0.0833214
FOXO1_direct_+/+_(243g)	0.0831294
TFAP2A_extended_+/+_(130g)	0.0829102
BACH2_direct_+/+_(378g)	0.082703
FOSL2_direct_+/+_(226g)	0.0822203
IKZF2_direct_+/+_(67g)	0.0812123
ELF1_extended_+/-_(366g)	0.0811591
KLF7_direct_+/+_(67g)	0.0805241
NFE2L3_direct_+/+_(487g)	0.0798758
SOX9_direct_+/+_(181g)	0.0777198
ETS1_extended_+/-_(161g)	0.0766982
HOXB3_extended_+/+_(15g)	0.0752681
HOXB3_direct_+/+_(15g)	0.0752681
ELF1_direct_+/+_(306g)	0.0751406
CREB5_direct_+/+_(125g)	0.0745805
EGR1_direct_+/-_(431g)	0.0738867
EGR1_extended_+/-_(374g)	0.0733314
HDAC8_direct_+/+_(147g)	0.0730347
HOXA3_extended_+/+_(27g)	0.0727864
TRPS1_direct_+/+_(11g)	0.0717533
ETS1_extended_+/+_(74g)	0.0711919
EGR1_direct_+/+_(328g)	0.0704742
JUNB_direct_+/-_(70g)	0.0704176
ELF1_extended_+/+_(125g)	0.0696332
ZNF33B_direct_+/+_(11g)	0.0687252
IRF1_direct_+/+_(17g)	0.0663865
BACH2_extended_+/+_(297g)	0.0659837
TCF7L2_extended_+/+_(404g)	0.0648438
JUNB_direct_+/+_(453g)	0.0637994
HDAC8_direct_+/-_(105g)	0.0636547
EGR1_extended_+/+_(361g)	0.0636314
JUN_extended_+/+_(340g)	0.0594517
ETV6_direct_+/+_(98g)	0.058931
JUNB_extended_+/+_(372g)	0.0577054
SMAD3_direct_+/-_(200g)	0.0570542
BHLHE40_extended_+/-_(32g)	0.0567221
CREB5_direct_+/-_(60g)	0.056513
RARB_direct_+/+_(63g)	0.0551167
GATA3_direct_+/+_(273g)	0.0544969
NR2C1_direct_+/+_(19g)	0.0544876
TCF7L2_direct_+/+_(349g)	0.0542998
GATA3_extended_+/+_(86g)	0.0512179
ELK3_extended_+/-_(140g)	0.0442017
FOXN3_direct_+/+_(102g)	0.0433564
SMAD3_direct_+/+_(641g)	0.0395527
ELK3_direct_+/-_(148g)	0.0394655
STAT1_direct_+/+_(184g)	0.0351184
STAT1_direct_+/-_(114g)	0.0348605
JUN_direct_+/+_(195g)	0.0333935
HIVEP1_direct_+/+_(21g)	0.0297694
HOXA5_direct_+/+_(33g)	0.0285192
ISL1_direct_+/+_(23g)	0.0273853
MSX2_direct_+/-_(14g)	0.0270955
BHLHE40_direct_+/-_(77g)	0.0258694
FOS_extended_+/+_(439g)	0.0216984
FOS_direct_+/-_(285g)	0.0207805
FOS_direct_+/+_(496g)	0.0203109
FOSB_extended_+/+_(112g)	0.0176445
BHLHE40_direct_+/+_(63g)	0.0152921
HES1_direct_+/+_(22g)	0.00636511
FOS_extended_+/-_(51g)	0
