# Supplementary material for: Initiation of meiosis from human iPSCs under defined conditions through identification of regulatory factors
Source: Sci Adv. 2025 Aug 15;11(33):eadu0384. doi: 10.1126/sciadv.adu0384 (PMC12356269; doi:10.1126/sciadv.adu0384)
Supplement: Supplementary file 3 — Movie S1 [file sciadv.adu0384_movie_s1.zip]

Archive with 1 entries (1 files):
- sciadv.adu0384_movie_s1.mov
